# Supplementary material for: Systems Level Analysis of the Yeast Osmo-Stat
Source: Sci Rep. 2016 Aug 12;6:30950. doi: 10.1038/srep30950 (PMC4981887; doi:10.1038/srep30950)
Supplement: Supplementary Information [file srep30950-s2.zip]

Archive with 3 entries (2 files):
- Model_COPSI_SBML/
- Model_COPSI_SBML/OsmoStat_Talemi et al. 2016_Final.cps
- Model_COPSI_SBML/OsmoStat_Talemi et al. 2016_Final.xml
