# Supplementary material for: Systems Level Analysis of the Yeast Osmo-Stat
Source: Sci Rep. 2016 Aug 12;6:30950. doi: 10.1038/srep30950 (PMC4981887; doi:10.1038/srep30950)
Supplement: Supplementary Information [file srep30950-s2.zip › Model_COPSI_SBML/OsmoStat_Talemi et al. 2016_Final.cps]

<?xml version="1.0" encoding="UTF-8"?>
<!-- generated with COPASI 4.16 (Build 104) (http://www.copasi.org) at 2016-06-05 11:11:17 UTC -->
<?oxygen RNGSchema="http://www.copasi.org/static/schema/CopasiML.rng" type="xml"?>
<COPASI xmlns="http://www.copasi.org/static/schema" versionMajor="4" versionMinor="16" versionDevel="104" copasiSourcesModified="0">
  <ListOfFunctions>
    <Function key="Function_13" name="Mass action (irreversible)" type="MassAction" reversible="false">
      <MiriamAnnotation>
<rdf:RDF xmlns:CopasiMT="http://www.copasi.org/RDF/MiriamTerms#" xmlns:dcterms="http://purl.org/dc/terms/" xmlns:rdf="http://www.w3.org/1999/02/22-rdf-syntax-ns#">
   <rdf:Description rdf:about="#Function_13">
   <CopasiMT:is rdf:resource="urn:miriam:obo.sbo:SBO:0000041" />
   </rdf:Description>
   </rdf:RDF>
      </MiriamAnnotation>
      <Comment>
        <b xmlns="http://www.w3.org/1999/xhtml">
mass action rate law for first order irreversible reactions
</b>
<p>
Reaction scheme where the products are created from the reactants and the change of a product quantity is proportional to the product of reactant activities. The reaction scheme does not include any reverse process that creates the reactants from the products. The change of a product quantity is proportional to the quantity of one reactant.
</p>
      </Comment>
      <Expression>
        k1*PRODUCT&lt;substrate_i&gt;
      </Expression>
      <ListOfParameterDescriptions>
        <ParameterDescription key="FunctionParameter_81" name="k1" order="0" role="constant"/>
        <ParameterDescription key="FunctionParameter_79" name="substrate" order="1" role="substrate"/>
      </ListOfParameterDescriptions>
    </Function>
    <Function key="Function_40" name="transport (rev)" type="UserDefined" reversible="true">
      <Expression>
        f*ks*A*(S-P)
      </Expression>
      <ListOfParameterDescriptions>
        <ParameterDescription key="FunctionParameter_258" name="A" order="0" role="constant"/>
        <ParameterDescription key="FunctionParameter_268" name="P" order="1" role="product"/>
        <ParameterDescription key="FunctionParameter_266" name="S" order="2" role="substrate"/>
        <ParameterDescription key="FunctionParameter_264" name="f" order="3" role="constant"/>
        <ParameterDescription key="FunctionParameter_254" name="ks" order="4" role="constant"/>
      </ListOfParameterDescriptions>
    </Function>
    <Function key="Function_41" name="Modified mass action (irrev)" type="UserDefined" reversible="false">
      <Expression>
        k*M*S
      </Expression>
      <ListOfParameterDescriptions>
        <ParameterDescription key="FunctionParameter_269" name="k" order="0" role="constant"/>
        <ParameterDescription key="FunctionParameter_265" name="M" order="1" role="modifier"/>
        <ParameterDescription key="FunctionParameter_262" name="S" order="2" role="substrate"/>
      </ListOfParameterDescriptions>
    </Function>
    <Function key="Function_42" name="mod sat CF" type="UserDefined" reversible="unspecified">
      <MiriamAnnotation>
<rdf:RDF xmlns:dcterms="http://purl.org/dc/terms/" xmlns:rdf="http://www.w3.org/1999/02/22-rdf-syntax-ns#">
  <rdf:Description rdf:about="#Function_42">
    <dcterms:created>
      <rdf:Description>
        <dcterms:W3CDTF>2013-09-05T11:36:57Z</dcterms:W3CDTF>
      </rdf:Description>
    </dcterms:created>
  </rdf:Description>
</rdf:RDF>
      </MiriamAnnotation>
      <Expression>
        k*M/(Km+M)
      </Expression>
      <ListOfParameterDescriptions>
        <ParameterDescription key="FunctionParameter_270" name="k" order="0" role="constant"/>
        <ParameterDescription key="FunctionParameter_267" name="M" order="1" role="modifier"/>
        <ParameterDescription key="FunctionParameter_272" name="Km" order="2" role="constant"/>
      </ListOfParameterDescriptions>
    </Function>
    <Function key="Function_43" name="Mod CF KO" type="UserDefined" reversible="false">
      <MiriamAnnotation>
<rdf:RDF xmlns:dcterms="http://purl.org/dc/terms/" xmlns:rdf="http://www.w3.org/1999/02/22-rdf-syntax-ns#">
  <rdf:Description rdf:about="#Function_43">
    <dcterms:created>
      <rdf:Description>
        <dcterms:W3CDTF>2014-01-30T10:15:37Z</dcterms:W3CDTF>
      </rdf:Description>
    </dcterms:created>
  </rdf:Description>
</rdf:RDF>
      </MiriamAnnotation>
      <Expression>
        k*Mod*ko
      </Expression>
      <ListOfParameterDescriptions>
        <ParameterDescription key="FunctionParameter_273" name="k" order="0" role="constant"/>
        <ParameterDescription key="FunctionParameter_246" name="Mod" order="1" role="modifier"/>
        <ParameterDescription key="FunctionParameter_275" name="ko" order="2" role="constant"/>
      </ListOfParameterDescriptions>
    </Function>
    <Function key="Function_44" name="MA KO" type="UserDefined" reversible="false">
      <MiriamAnnotation>
<rdf:RDF xmlns:dcterms="http://purl.org/dc/terms/" xmlns:rdf="http://www.w3.org/1999/02/22-rdf-syntax-ns#">
  <rdf:Description rdf:about="#Function_44">
    <dcterms:created>
      <rdf:Description>
        <dcterms:W3CDTF>2014-01-30T10:16:38Z</dcterms:W3CDTF>
      </rdf:Description>
    </dcterms:created>
  </rdf:Description>
</rdf:RDF>
      </MiriamAnnotation>
      <Expression>
        k*Sub*KO
      </Expression>
      <ListOfParameterDescriptions>
        <ParameterDescription key="FunctionParameter_276" name="k" order="0" role="constant"/>
        <ParameterDescription key="FunctionParameter_271" name="Sub" order="1" role="substrate"/>
        <ParameterDescription key="FunctionParameter_278" name="KO" order="2" role="constant"/>
      </ListOfParameterDescriptions>
    </Function>
    <Function key="Function_45" name="neg auto reg KO" type="UserDefined" reversible="false">
      <MiriamAnnotation>
<rdf:RDF xmlns:dcterms="http://purl.org/dc/terms/" xmlns:rdf="http://www.w3.org/1999/02/22-rdf-syntax-ns#">
  <rdf:Description rdf:about="#Function_45">
    <dcterms:created>
      <rdf:Description>
        <dcterms:W3CDTF>2014-01-30T10:19:13Z</dcterms:W3CDTF>
      </rdf:Description>
    </dcterms:created>
  </rdf:Description>
</rdf:RDF>
      </MiriamAnnotation>
      <Expression>
        ko*k/(1+(P/Ki)^n)
      </Expression>
      <ListOfParameterDescriptions>
        <ParameterDescription key="FunctionParameter_279" name="ko" order="0" role="constant"/>
        <ParameterDescription key="FunctionParameter_274" name="k" order="1" role="constant"/>
        <ParameterDescription key="FunctionParameter_281" name="P" order="2" role="product"/>
        <ParameterDescription key="FunctionParameter_283" name="Ki" order="3" role="constant"/>
        <ParameterDescription key="FunctionParameter_285" name="n" order="4" role="constant"/>
      </ListOfParameterDescriptions>
    </Function>
    <Function key="Function_46" name="2p Mod MA Inh KO" type="UserDefined" reversible="false">
      <MiriamAnnotation>
<rdf:RDF xmlns:dcterms="http://purl.org/dc/terms/" xmlns:rdf="http://www.w3.org/1999/02/22-rdf-syntax-ns#">
  <rdf:Description rdf:about="#Function_46">
    <dcterms:created>
      <rdf:Description>
        <dcterms:W3CDTF>2014-01-30T11:06:50Z</dcterms:W3CDTF>
      </rdf:Description>
    </dcterms:created>
  </rdf:Description>
</rdf:RDF>
      </MiriamAnnotation>
      <Expression>
        k*M1*S/(1+Ki*Inh^n)^ko
      </Expression>
      <ListOfParameterDescriptions>
        <ParameterDescription key="FunctionParameter_286" name="k" order="0" role="constant"/>
        <ParameterDescription key="FunctionParameter_282" name="M1" order="1" role="constant"/>
        <ParameterDescription key="FunctionParameter_277" name="S" order="2" role="substrate"/>
        <ParameterDescription key="FunctionParameter_288" name="Ki" order="3" role="constant"/>
        <ParameterDescription key="FunctionParameter_290" name="Inh" order="4" role="modifier"/>
        <ParameterDescription key="FunctionParameter_292" name="n" order="5" role="constant"/>
        <ParameterDescription key="FunctionParameter_294" name="ko" order="6" role="constant"/>
      </ListOfParameterDescriptions>
    </Function>
    <Function key="Function_47" name="Mod MA" type="UserDefined" reversible="false">
      <MiriamAnnotation>
<rdf:RDF xmlns:dcterms="http://purl.org/dc/terms/" xmlns:rdf="http://www.w3.org/1999/02/22-rdf-syntax-ns#">
  <rdf:Description rdf:about="#Function_47">
    <dcterms:created>
      <rdf:Description>
        <dcterms:W3CDTF>2016-04-10T13:49:31Z</dcterms:W3CDTF>
      </rdf:Description>
    </dcterms:created>
  </rdf:Description>
</rdf:RDF>
      </MiriamAnnotation>
      <Expression>
        Mod*k*Sub
      </Expression>
      <ListOfParameterDescriptions>
        <ParameterDescription key="FunctionParameter_295" name="Mod" order="0" role="modifier"/>
        <ParameterDescription key="FunctionParameter_291" name="k" order="1" role="constant"/>
        <ParameterDescription key="FunctionParameter_287" name="Sub" order="2" role="substrate"/>
      </ListOfParameterDescriptions>
    </Function>
  </ListOfFunctions>
  <Model key="Model_3" name="Yeast Osmo-Stat" simulationType="time" timeUnit="s" volumeUnit="l" areaUnit="m²" lengthUnit="m" quantityUnit="µmol" type="stochastic" avogadroConstant="6.0221415e+23">
    <MiriamAnnotation>
<rdf:RDF
   xmlns:dcterms="http://purl.org/dc/terms/"
   xmlns:rdf="http://www.w3.org/1999/02/22-rdf-syntax-ns#"
   xmlns:vCard="http://www.w3.org/2001/vcard-rdf/3.0#">
  <rdf:Description rdf:about="#Model_3">
    <dcterms:created>
      <rdf:Description>
        <dcterms:W3CDTF>2010-07-22T09:44:09Z</dcterms:W3CDTF>
      </rdf:Description>
    </dcterms:created>
    <dcterms:creator>
      <rdf:Description>
        <vCard:EMAIL>s.rastgou@dkfz.de</vCard:EMAIL>
        <vCard:N>
          <rdf:Description>
            <vCard:Family>Rastgou Talemi</vCard:Family>
            <vCard:Given>Soheil</vCard:Given>
          </rdf:Description>
        </vCard:N>
        <vCard:ORG>
          <rdf:Description>
            <vCard:Orgname>German Cancer Research (DKFZ)</vCard:Orgname>
          </rdf:Description>
        </vCard:ORG>
      </rdf:Description>
    </dcterms:creator>
    <dcterms:creator>
      <rdf:Description>
        <vCard:EMAIL>j.schaber@web.de</vCard:EMAIL>
        <vCard:N>
          <rdf:Description>
            <vCard:Family>Schaber</vCard:Family>
            <vCard:Given>Jörg</vCard:Given>
          </rdf:Description>
        </vCard:N>
      </rdf:Description>
    </dcterms:creator>
  </rdf:Description>
</rdf:RDF>

    </MiriamAnnotation>
    <Comment>
      <body xmlns="http://www.w3.org/1999/xhtml">
        Mathematical model of yeast osmostat, Talemi et al. 2016.
The model is the result of an interdisciplinary project &quot;Systems Biology Analysis of the Yeast Osmostat&quot;. The project was conducted by the following researchers:

Soheil Rastgou Talemi, Carl-Fredrik Tiger, Mikael Andersson, Roja Babazadeh, Niek Welkenhuysen, Edda Klipp, Stefan Hohmann, Jörg Schaber.

      </body>
    </Comment>
    <ListOfCompartments>
      <Compartment key="Compartment_1" name="Vos" simulationType="ode" dimensionality="3">
        <MiriamAnnotation>
<rdf:RDF xmlns:dcterms="http://purl.org/dc/terms/" xmlns:rdf="http://www.w3.org/1999/02/22-rdf-syntax-ns#">
  <rdf:Description rdf:about="#Compartment_1">
    <dcterms:created>
      <rdf:Description>
        <dcterms:W3CDTF>2010-11-02T09:36:37Z</dcterms:W3CDTF>
      </rdf:Description>
    </dcterms:created>
  </rdf:Description>
</rdf:RDF>
        </MiriamAnnotation>
        <Expression>
          -&lt;CN=Root,Model=Yeast Osmo-Stat,Vector=Values[Lp],Reference=InitialValue&gt;*&lt;CN=Root,Model=Yeast Osmo-Stat,Vector=Values[Area],Reference=Value&gt;*(&lt;CN=Root,Model=Yeast Osmo-Stat,Vector=Values[Turgor],Reference=Value&gt;+&lt;CN=Root,Model=Yeast Osmo-Stat,Vector=Values[c2p],Reference=InitialValue&gt;*&lt;CN=Root,Model=Yeast Osmo-Stat,Vector=Values[R],Reference=InitialValue&gt;*&lt;CN=Root,Model=Yeast Osmo-Stat,Vector=Values[T],Reference=InitialValue&gt;*(&lt;CN=Root,Model=Yeast Osmo-Stat,Vector=Compartments[Vex],Vector=Metabolites[Osmex],Reference=Concentration&gt;-&lt;CN=Root,Model=Yeast Osmo-Stat,Vector=Compartments[Vos],Vector=Metabolites[Osmin],Reference=Concentration&gt;))
        </Expression>
        <InitialExpression>
          &lt;CN=Root,Model=Yeast Osmo-Stat,Vector=Values[V0],Reference=InitialValue&gt;*&lt;CN=Root,Model=Yeast Osmo-Stat,Vector=Values[osf],Reference=InitialValue&gt;
        </InitialExpression>
      </Compartment>
      <Compartment key="Compartment_3" name="Vex" simulationType="assignment" dimensionality="3">
        <MiriamAnnotation>
<rdf:RDF xmlns:dcterms="http://purl.org/dc/terms/" xmlns:rdf="http://www.w3.org/1999/02/22-rdf-syntax-ns#">
  <rdf:Description rdf:about="#Compartment_3">
    <dcterms:created>
      <rdf:Description>
        <dcterms:W3CDTF>2010-11-02T10:05:19Z</dcterms:W3CDTF>
      </rdf:Description>
    </dcterms:created>
  </rdf:Description>
</rdf:RDF>
        </MiriamAnnotation>
        <Expression>
          1000*&lt;CN=Root,Model=Yeast Osmo-Stat,Vector=Values[V0],Reference=InitialValue&gt;
        </Expression>
      </Compartment>
      <Compartment key="Compartment_5" name="V" simulationType="assignment" dimensionality="3">
        <MiriamAnnotation>
<rdf:RDF xmlns:dcterms="http://purl.org/dc/terms/" xmlns:rdf="http://www.w3.org/1999/02/22-rdf-syntax-ns#">
  <rdf:Description rdf:about="#Compartment_5">
    <dcterms:created>
      <rdf:Description>
        <dcterms:W3CDTF>2010-08-12T14:20:17Z</dcterms:W3CDTF>
      </rdf:Description>
    </dcterms:created>
  </rdf:Description>
</rdf:RDF>
        </MiriamAnnotation>
        <Expression>
          &lt;CN=Root,Model=Yeast Osmo-Stat,Vector=Values[Vb],Reference=InitialValue&gt;+&lt;CN=Root,Model=Yeast Osmo-Stat,Vector=Compartments[Vos],Reference=Volume&gt;
        </Expression>
      </Compartment>
      <Compartment key="Compartment_7" name="Membrane" simulationType="fixed" dimensionality="3">
        <MiriamAnnotation>
<rdf:RDF xmlns:dcterms="http://purl.org/dc/terms/" xmlns:rdf="http://www.w3.org/1999/02/22-rdf-syntax-ns#">
  <rdf:Description rdf:about="#Compartment_7">
    <dcterms:created>
      <rdf:Description>
        <dcterms:W3CDTF>2013-04-25T10:45:12Z</dcterms:W3CDTF>
      </rdf:Description>
    </dcterms:created>
  </rdf:Description>
</rdf:RDF>
        </MiriamAnnotation>
      </Compartment>
    </ListOfCompartments>
    <ListOfMetabolites>
      <Metabolite key="Metabolite_1" name="Glyin" simulationType="reactions" compartment="Compartment_1">
        <MiriamAnnotation>
<rdf:RDF xmlns:dcterms="http://purl.org/dc/terms/" xmlns:rdf="http://www.w3.org/1999/02/22-rdf-syntax-ns#">
  <rdf:Description rdf:about="#Metabolite_1">
    <dcterms:created>
      <rdf:Description>
        <dcterms:W3CDTF>2010-11-02T09:37:56Z</dcterms:W3CDTF>
      </rdf:Description>
    </dcterms:created>
  </rdf:Description>
</rdf:RDF>
        </MiriamAnnotation>
      </Metabolite>
      <Metabolite key="Metabolite_3" name="Osmin" simulationType="assignment" compartment="Compartment_1">
        <MiriamAnnotation>
<rdf:RDF xmlns:dcterms="http://purl.org/dc/terms/" xmlns:rdf="http://www.w3.org/1999/02/22-rdf-syntax-ns#">
  <rdf:Description rdf:about="#Metabolite_3">
    <dcterms:created>
      <rdf:Description>
        <dcterms:W3CDTF>2010-11-02T09:37:50Z</dcterms:W3CDTF>
      </rdf:Description>
    </dcterms:created>
  </rdf:Description>
</rdf:RDF>
        </MiriamAnnotation>
        <Expression>
          &lt;CN=Root,Model=Yeast Osmo-Stat,Vector=Compartments[Vos],Vector=Metabolites[Glyin],Reference=Concentration&gt;+&lt;CN=Root,Model=Yeast Osmo-Stat,Vector=Values[cin0],Reference=InitialValue&gt;*&lt;CN=Root,Model=Yeast Osmo-Stat,Vector=Compartments[Vos],Reference=InitialVolume&gt;/&lt;CN=Root,Model=Yeast Osmo-Stat,Vector=Compartments[Vos],Reference=Volume&gt;
        </Expression>
      </Metabolite>
      <Metabolite key="Metabolite_5" name="Hog1" simulationType="reactions" compartment="Compartment_1">
        <MiriamAnnotation>
<rdf:RDF xmlns:dcterms="http://purl.org/dc/terms/" xmlns:rdf="http://www.w3.org/1999/02/22-rdf-syntax-ns#">
  <rdf:Description rdf:about="#Metabolite_5">
    <dcterms:created>
      <rdf:Description>
        <dcterms:W3CDTF>2010-08-23T10:36:31Z</dcterms:W3CDTF>
      </rdf:Description>
    </dcterms:created>
  </rdf:Description>
</rdf:RDF>
        </MiriamAnnotation>
        <InitialExpression>
          6788*&lt;CN=Root,Model=Yeast Osmo-Stat,Vector=Values[N2uM],Reference=InitialValue&gt;*(1-&lt;CN=Root,Model=Yeast Osmo-Stat,Vector=Values[Hog1PPrelIni],Reference=InitialValue&gt;*&lt;CN=Root,Model=Yeast Osmo-Stat,Vector=Values[maxHog1nucf],Reference=InitialValue&gt;)
        </InitialExpression>
      </Metabolite>
      <Metabolite key="Metabolite_7" name="Hog1PP" simulationType="reactions" compartment="Compartment_1">
        <MiriamAnnotation>
<rdf:RDF xmlns:dcterms="http://purl.org/dc/terms/" xmlns:rdf="http://www.w3.org/1999/02/22-rdf-syntax-ns#">
  <rdf:Description rdf:about="#Metabolite_7">
    <dcterms:created>
      <rdf:Description>
        <dcterms:W3CDTF>2010-08-23T10:36:34Z</dcterms:W3CDTF>
      </rdf:Description>
    </dcterms:created>
  </rdf:Description>
</rdf:RDF>
        </MiriamAnnotation>
        <InitialExpression>
          6788*&lt;CN=Root,Model=Yeast Osmo-Stat,Vector=Values[N2uM],Reference=InitialValue&gt;*&lt;CN=Root,Model=Yeast Osmo-Stat,Vector=Values[Hog1PPrelIni],Reference=InitialValue&gt;*&lt;CN=Root,Model=Yeast Osmo-Stat,Vector=Values[maxHog1nucf],Reference=InitialValue&gt;
        </InitialExpression>
      </Metabolite>
      <Metabolite key="Metabolite_9" name="Slt2" simulationType="reactions" compartment="Compartment_1">
        <MiriamAnnotation>
<rdf:RDF xmlns:dcterms="http://purl.org/dc/terms/" xmlns:rdf="http://www.w3.org/1999/02/22-rdf-syntax-ns#">
  <rdf:Description rdf:about="#Metabolite_9">
    <dcterms:created>
      <rdf:Description>
        <dcterms:W3CDTF>2010-11-02T13:02:46Z</dcterms:W3CDTF>
      </rdf:Description>
    </dcterms:created>
  </rdf:Description>
</rdf:RDF>
        </MiriamAnnotation>
        <InitialExpression>
          3230*&lt;CN=Root,Model=Yeast Osmo-Stat,Vector=Values[N2uM],Reference=InitialValue&gt;*(1-&lt;CN=Root,Model=Yeast Osmo-Stat,Vector=Values[Slt2PrelIni],Reference=InitialValue&gt;*&lt;CN=Root,Model=Yeast Osmo-Stat,Vector=Values[maxHog1nucf],Reference=InitialValue&gt;)
        </InitialExpression>
      </Metabolite>
      <Metabolite key="Metabolite_11" name="Slt2P" simulationType="reactions" compartment="Compartment_1">
        <MiriamAnnotation>
<rdf:RDF xmlns:dcterms="http://purl.org/dc/terms/" xmlns:rdf="http://www.w3.org/1999/02/22-rdf-syntax-ns#">
  <rdf:Description rdf:about="#Metabolite_11">
    <dcterms:created>
      <rdf:Description>
        <dcterms:W3CDTF>2010-11-02T13:00:59Z</dcterms:W3CDTF>
      </rdf:Description>
    </dcterms:created>
  </rdf:Description>
</rdf:RDF>
        </MiriamAnnotation>
        <InitialExpression>
          3230*&lt;CN=Root,Model=Yeast Osmo-Stat,Vector=Values[N2uM],Reference=InitialValue&gt;*&lt;CN=Root,Model=Yeast Osmo-Stat,Vector=Values[Slt2PrelIni],Reference=InitialValue&gt;*&lt;CN=Root,Model=Yeast Osmo-Stat,Vector=Values[maxHog1nucf],Reference=InitialValue&gt;
        </InitialExpression>
      </Metabolite>
      <Metabolite key="Metabolite_13" name="Glyex" simulationType="reactions" compartment="Compartment_3">
        <MiriamAnnotation>
<rdf:RDF xmlns:dcterms="http://purl.org/dc/terms/" xmlns:rdf="http://www.w3.org/1999/02/22-rdf-syntax-ns#">
  <rdf:Description rdf:about="#Metabolite_13">
    <dcterms:created>
      <rdf:Description>
        <dcterms:W3CDTF>2010-11-02T09:37:55Z</dcterms:W3CDTF>
      </rdf:Description>
    </dcterms:created>
  </rdf:Description>
</rdf:RDF>
        </MiriamAnnotation>
        <InitialExpression>
          &lt;CN=Root,Model=Yeast Osmo-Stat,Vector=Compartments[Vos],Vector=Metabolites[Glyin],Reference=InitialConcentration&gt;/100
        </InitialExpression>
      </Metabolite>
      <Metabolite key="Metabolite_15" name="Osmex" simulationType="assignment" compartment="Compartment_3">
        <MiriamAnnotation>
<rdf:RDF xmlns:dcterms="http://purl.org/dc/terms/" xmlns:rdf="http://www.w3.org/1999/02/22-rdf-syntax-ns#">
  <rdf:Description rdf:about="#Metabolite_15">
    <dcterms:created>
      <rdf:Description>
        <dcterms:W3CDTF>2010-08-10T15:22:06Z</dcterms:W3CDTF>
      </rdf:Description>
    </dcterms:created>
  </rdf:Description>
</rdf:RDF>
        </MiriamAnnotation>
        <Expression>
          &lt;CN=Root,Model=Yeast Osmo-Stat,Vector=Values[ce0],Reference=Value&gt;+&lt;CN=Root,Model=Yeast Osmo-Stat,Vector=Values[cen],Reference=Value&gt;+&lt;CN=Root,Model=Yeast Osmo-Stat,Vector=Compartments[Vex],Vector=Metabolites[Glyex],Reference=Concentration&gt;-&lt;CN=Root,Model=Yeast Osmo-Stat,Vector=Compartments[Vex],Vector=Metabolites[Glyex],Reference=InitialConcentration&gt;
        </Expression>
      </Metabolite>
      <Metabolite key="Metabolite_17" name="Fps1" simulationType="reactions" compartment="Compartment_7">
        <MiriamAnnotation>
<rdf:RDF xmlns:dcterms="http://purl.org/dc/terms/" xmlns:rdf="http://www.w3.org/1999/02/22-rdf-syntax-ns#">
  <rdf:Description rdf:about="#Metabolite_17">
    <dcterms:created>
      <rdf:Description>
        <dcterms:W3CDTF>2010-07-22T11:30:40Z</dcterms:W3CDTF>
      </rdf:Description>
    </dcterms:created>
  </rdf:Description>
</rdf:RDF>
        </MiriamAnnotation>
        <InitialExpression>
          907*&lt;CN=Root,Model=Yeast Osmo-Stat,Vector=Values[N2uM],Reference=InitialValue&gt;/2
        </InitialExpression>
      </Metabolite>
      <Metabolite key="Metabolite_19" name="Fps1P" simulationType="reactions" compartment="Compartment_7">
        <MiriamAnnotation>
<rdf:RDF xmlns:dcterms="http://purl.org/dc/terms/" xmlns:rdf="http://www.w3.org/1999/02/22-rdf-syntax-ns#">
  <rdf:Description rdf:about="#Metabolite_19">
    <dcterms:created>
      <rdf:Description>
        <dcterms:W3CDTF>2010-07-22T11:30:44Z</dcterms:W3CDTF>
      </rdf:Description>
    </dcterms:created>
  </rdf:Description>
</rdf:RDF>
        </MiriamAnnotation>
        <InitialExpression>
          907*&lt;CN=Root,Model=Yeast Osmo-Stat,Vector=Values[N2uM],Reference=InitialValue&gt;/2
        </InitialExpression>
      </Metabolite>
      <Metabolite key="Metabolite_21" name="Sensitizer" simulationType="reactions" compartment="Compartment_7">
        <MiriamAnnotation>
<rdf:RDF xmlns:dcterms="http://purl.org/dc/terms/" xmlns:rdf="http://www.w3.org/1999/02/22-rdf-syntax-ns#">
  <rdf:Description rdf:about="#Metabolite_21">
    <dcterms:created>
      <rdf:Description>
        <dcterms:W3CDTF>2013-09-19T09:33:14Z</dcterms:W3CDTF>
      </rdf:Description>
    </dcterms:created>
  </rdf:Description>
</rdf:RDF>
        </MiriamAnnotation>
        <InitialExpression>
          &lt;CN=Root,Model=Yeast Osmo-Stat,Vector=Values[Sensitizer],Reference=InitialValue&gt;
        </InitialExpression>
      </Metabolite>
    </ListOfMetabolites>
    <ListOfModelValues>
      <ModelValue key="ModelValue_0" name="R" simulationType="fixed">
        <MiriamAnnotation>
<rdf:RDF xmlns:dcterms="http://purl.org/dc/terms/" xmlns:rdf="http://www.w3.org/1999/02/22-rdf-syntax-ns#">
  <rdf:Description rdf:about="#ModelValue_0">
    <dcterms:created>
      <rdf:Description>
        <dcterms:W3CDTF>2010-11-02T09:38:35Z</dcterms:W3CDTF>
      </rdf:Description>
    </dcterms:created>
  </rdf:Description>
</rdf:RDF>
        </MiriamAnnotation>
      </ModelValue>
      <ModelValue key="ModelValue_1" name="T" simulationType="fixed">
        <MiriamAnnotation>
<rdf:RDF xmlns:dcterms="http://purl.org/dc/terms/" xmlns:rdf="http://www.w3.org/1999/02/22-rdf-syntax-ns#">
  <rdf:Description rdf:about="#ModelValue_1">
    <dcterms:created>
      <rdf:Description>
        <dcterms:W3CDTF>2013-05-07T14:32:57Z</dcterms:W3CDTF>
      </rdf:Description>
    </dcterms:created>
  </rdf:Description>
</rdf:RDF>
        </MiriamAnnotation>
      </ModelValue>
      <ModelValue key="ModelValue_2" name="mol" simulationType="fixed">
        <MiriamAnnotation>
<rdf:RDF xmlns:dcterms="http://purl.org/dc/terms/" xmlns:rdf="http://www.w3.org/1999/02/22-rdf-syntax-ns#">
  <rdf:Description rdf:about="#ModelValue_2">
    <dcterms:created>
      <rdf:Description>
        <dcterms:W3CDTF>2016-04-03T13:35:55Z</dcterms:W3CDTF>
      </rdf:Description>
    </dcterms:created>
  </rdf:Description>
</rdf:RDF>
        </MiriamAnnotation>
      </ModelValue>
      <ModelValue key="ModelValue_3" name="c2p" simulationType="fixed">
        <MiriamAnnotation>
<rdf:RDF xmlns:dcterms="http://purl.org/dc/terms/" xmlns:rdf="http://www.w3.org/1999/02/22-rdf-syntax-ns#">
  <rdf:Description rdf:about="#ModelValue_3">
    <dcterms:created>
      <rdf:Description>
        <dcterms:W3CDTF>2013-04-16T16:57:27Z</dcterms:W3CDTF>
      </rdf:Description>
    </dcterms:created>
  </rdf:Description>
</rdf:RDF>
        </MiriamAnnotation>
      </ModelValue>
      <ModelValue key="ModelValue_4" name="tm" simulationType="fixed">
        <MiriamAnnotation>
<rdf:RDF xmlns:dcterms="http://purl.org/dc/terms/" xmlns:rdf="http://www.w3.org/1999/02/22-rdf-syntax-ns#">
  <rdf:Description rdf:about="#ModelValue_4">
    <dcterms:created>
      <rdf:Description>
        <dcterms:W3CDTF>2013-04-16T17:07:56Z</dcterms:W3CDTF>
      </rdf:Description>
    </dcterms:created>
  </rdf:Description>
</rdf:RDF>
        </MiriamAnnotation>
      </ModelValue>
      <ModelValue key="ModelValue_5" name="Lp" simulationType="fixed">
        <MiriamAnnotation>
<rdf:RDF xmlns:dcterms="http://purl.org/dc/terms/" xmlns:rdf="http://www.w3.org/1999/02/22-rdf-syntax-ns#">
  <rdf:Description rdf:about="#ModelValue_5">
    <dcterms:created>
      <rdf:Description>
        <dcterms:W3CDTF>2010-08-11T14:32:50Z</dcterms:W3CDTF>
      </rdf:Description>
    </dcterms:created>
  </rdf:Description>
</rdf:RDF>
        </MiriamAnnotation>
      </ModelValue>
      <ModelValue key="ModelValue_6" name="P0" simulationType="fixed">
        <MiriamAnnotation>
<rdf:RDF xmlns:dcterms="http://purl.org/dc/terms/" xmlns:rdf="http://www.w3.org/1999/02/22-rdf-syntax-ns#">
  <rdf:Description rdf:about="#ModelValue_6">
    <dcterms:created>
      <rdf:Description>
        <dcterms:W3CDTF>2013-05-06T10:45:58Z</dcterms:W3CDTF>
      </rdf:Description>
    </dcterms:created>
  </rdf:Description>
</rdf:RDF>
        </MiriamAnnotation>
      </ModelValue>
      <ModelValue key="ModelValue_7" name="eps" simulationType="fixed">
        <MiriamAnnotation>
<rdf:RDF xmlns:dcterms="http://purl.org/dc/terms/" xmlns:rdf="http://www.w3.org/1999/02/22-rdf-syntax-ns#">
  <rdf:Description rdf:about="#ModelValue_7">
    <dcterms:created>
      <rdf:Description>
        <dcterms:W3CDTF>2010-11-02T09:38:12Z</dcterms:W3CDTF>
      </rdf:Description>
    </dcterms:created>
  </rdf:Description>
</rdf:RDF>
        </MiriamAnnotation>
      </ModelValue>
      <ModelValue key="ModelValue_8" name="minf" simulationType="fixed">
        <MiriamAnnotation>
<rdf:RDF xmlns:dcterms="http://purl.org/dc/terms/" xmlns:rdf="http://www.w3.org/1999/02/22-rdf-syntax-ns#">
  <rdf:Description rdf:about="#ModelValue_8">
    <dcterms:created>
      <rdf:Description>
        <dcterms:W3CDTF>2013-10-08T13:53:00Z</dcterms:W3CDTF>
      </rdf:Description>
    </dcterms:created>
  </rdf:Description>
</rdf:RDF>
        </MiriamAnnotation>
      </ModelValue>
      <ModelValue key="ModelValue_9" name="ce0" simulationType="fixed">
        <MiriamAnnotation>
<rdf:RDF xmlns:dcterms="http://purl.org/dc/terms/" xmlns:rdf="http://www.w3.org/1999/02/22-rdf-syntax-ns#">
  <rdf:Description rdf:about="#ModelValue_9">
    <dcterms:created>
      <rdf:Description>
        <dcterms:W3CDTF>2010-11-02T09:38:01Z</dcterms:W3CDTF>
      </rdf:Description>
    </dcterms:created>
  </rdf:Description>
</rdf:RDF>
        </MiriamAnnotation>
      </ModelValue>
      <ModelValue key="ModelValue_10" name="V0" simulationType="fixed">
        <MiriamAnnotation>
<rdf:RDF xmlns:dcterms="http://purl.org/dc/terms/" xmlns:rdf="http://www.w3.org/1999/02/22-rdf-syntax-ns#">
  <rdf:Description rdf:about="#ModelValue_10">
    <dcterms:created>
      <rdf:Description>
        <dcterms:W3CDTF>2010-07-22T15:39:17Z</dcterms:W3CDTF>
      </rdf:Description>
    </dcterms:created>
  </rdf:Description>
</rdf:RDF>
        </MiriamAnnotation>
      </ModelValue>
      <ModelValue key="ModelValue_11" name="osf" simulationType="assignment">
        <MiriamAnnotation>
<rdf:RDF xmlns:dcterms="http://purl.org/dc/terms/" xmlns:rdf="http://www.w3.org/1999/02/22-rdf-syntax-ns#">
  <rdf:Description rdf:about="#ModelValue_11">
    <dcterms:created>
      <rdf:Description>
        <dcterms:W3CDTF>2013-04-24T17:21:34Z</dcterms:W3CDTF>
      </rdf:Description>
    </dcterms:created>
  </rdf:Description>
</rdf:RDF>
        </MiriamAnnotation>
        <Expression>
          1-&lt;CN=Root,Model=Yeast Osmo-Stat,Vector=Values[minf],Reference=InitialValue&gt;
        </Expression>
      </ModelValue>
      <ModelValue key="ModelValue_12" name="Vb" simulationType="assignment">
        <MiriamAnnotation>
<rdf:RDF xmlns:dcterms="http://purl.org/dc/terms/" xmlns:rdf="http://www.w3.org/1999/02/22-rdf-syntax-ns#">
  <rdf:Description rdf:about="#ModelValue_12">
    <dcterms:created>
      <rdf:Description>
        <dcterms:W3CDTF>2013-04-24T16:47:56Z</dcterms:W3CDTF>
      </rdf:Description>
    </dcterms:created>
  </rdf:Description>
</rdf:RDF>
        </MiriamAnnotation>
        <Expression>
          &lt;CN=Root,Model=Yeast Osmo-Stat,Vector=Values[V0],Reference=InitialValue&gt;*&lt;CN=Root,Model=Yeast Osmo-Stat,Vector=Values[minf],Reference=InitialValue&gt;
        </Expression>
      </ModelValue>
      <ModelValue key="ModelValue_13" name="maxHog1nucf" simulationType="fixed">
        <MiriamAnnotation>
<rdf:RDF xmlns:dcterms="http://purl.org/dc/terms/" xmlns:rdf="http://www.w3.org/1999/02/22-rdf-syntax-ns#">
  <rdf:Description rdf:about="#ModelValue_13">
    <dcterms:created>
      <rdf:Description>
        <dcterms:W3CDTF>2010-07-22T11:19:13Z</dcterms:W3CDTF>
      </rdf:Description>
    </dcterms:created>
  </rdf:Description>
</rdf:RDF>
        </MiriamAnnotation>
      </ModelValue>
      <ModelValue key="ModelValue_14" name="VP0" simulationType="assignment">
        <MiriamAnnotation>
<rdf:RDF xmlns:dcterms="http://purl.org/dc/terms/" xmlns:rdf="http://www.w3.org/1999/02/22-rdf-syntax-ns#">
  <rdf:Description rdf:about="#ModelValue_14">
    <dcterms:created>
      <rdf:Description>
        <dcterms:W3CDTF>2010-07-22T10:04:45Z</dcterms:W3CDTF>
      </rdf:Description>
    </dcterms:created>
  </rdf:Description>
</rdf:RDF>
        </MiriamAnnotation>
        <Expression>
          &lt;CN=Root,Model=Yeast Osmo-Stat,Vector=Compartments[V],Reference=InitialVolume&gt;*exp(-&lt;CN=Root,Model=Yeast Osmo-Stat,Vector=Values[P0],Reference=InitialValue&gt;/&lt;CN=Root,Model=Yeast Osmo-Stat,Vector=Values[eps],Reference=InitialValue&gt;)
        </Expression>
      </ModelValue>
      <ModelValue key="ModelValue_15" name="k0" simulationType="fixed">
        <MiriamAnnotation>
<rdf:RDF xmlns:dcterms="http://purl.org/dc/terms/" xmlns:rdf="http://www.w3.org/1999/02/22-rdf-syntax-ns#">
  <rdf:Description rdf:about="#ModelValue_15">
    <dcterms:created>
      <rdf:Description>
        <dcterms:W3CDTF>2010-07-22T15:35:07Z</dcterms:W3CDTF>
      </rdf:Description>
    </dcterms:created>
  </rdf:Description>
</rdf:RDF>
        </MiriamAnnotation>
      </ModelValue>
      <ModelValue key="ModelValue_16" name="Hog1PPrelIni" simulationType="fixed">
        <MiriamAnnotation>
<rdf:RDF xmlns:dcterms="http://purl.org/dc/terms/" xmlns:rdf="http://www.w3.org/1999/02/22-rdf-syntax-ns#">
  <rdf:Description rdf:about="#ModelValue_16">
    <dcterms:created>
      <rdf:Description>
        <dcterms:W3CDTF>2010-07-22T11:19:05Z</dcterms:W3CDTF>
      </rdf:Description>
    </dcterms:created>
  </rdf:Description>
</rdf:RDF>
        </MiriamAnnotation>
      </ModelValue>
      <ModelValue key="ModelValue_17" name="N2uM" simulationType="assignment">
        <MiriamAnnotation>
<rdf:RDF xmlns:dcterms="http://purl.org/dc/terms/" xmlns:rdf="http://www.w3.org/1999/02/22-rdf-syntax-ns#">
  <rdf:Description rdf:about="#ModelValue_17">
    <dcterms:created>
      <rdf:Description>
        <dcterms:W3CDTF>2013-05-14T13:24:59Z</dcterms:W3CDTF>
      </rdf:Description>
    </dcterms:created>
  </rdf:Description>
</rdf:RDF>
        </MiriamAnnotation>
        <Expression>
          1e21/(&lt;CN=Root,Model=Yeast Osmo-Stat,Vector=Values[mol],Reference=InitialValue&gt;*&lt;CN=Root,Model=Yeast Osmo-Stat,Vector=Compartments[Vos],Reference=InitialVolume&gt;)
        </Expression>
      </ModelValue>
      <ModelValue key="ModelValue_18" name="ci0" simulationType="assignment">
        <MiriamAnnotation>
<rdf:RDF xmlns:dcterms="http://purl.org/dc/terms/" xmlns:rdf="http://www.w3.org/1999/02/22-rdf-syntax-ns#">
  <rdf:Description rdf:about="#ModelValue_18">
    <dcterms:created>
      <rdf:Description>
        <dcterms:W3CDTF>2010-11-02T09:34:35Z</dcterms:W3CDTF>
      </rdf:Description>
    </dcterms:created>
  </rdf:Description>
</rdf:RDF>
        </MiriamAnnotation>
        <Expression>
          &lt;CN=Root,Model=Yeast Osmo-Stat,Vector=Values[ce0],Reference=InitialValue&gt;+&lt;CN=Root,Model=Yeast Osmo-Stat,Vector=Values[P0],Reference=InitialValue&gt;/(&lt;CN=Root,Model=Yeast Osmo-Stat,Vector=Values[c2p],Reference=InitialValue&gt;*&lt;CN=Root,Model=Yeast Osmo-Stat,Vector=Values[R],Reference=InitialValue&gt;*&lt;CN=Root,Model=Yeast Osmo-Stat,Vector=Values[T],Reference=InitialValue&gt;)
        </Expression>
      </ModelValue>
      <ModelValue key="ModelValue_19" name="cin0" simulationType="assignment">
        <MiriamAnnotation>
<rdf:RDF xmlns:dcterms="http://purl.org/dc/terms/" xmlns:rdf="http://www.w3.org/1999/02/22-rdf-syntax-ns#">
  <rdf:Description rdf:about="#ModelValue_19">
    <dcterms:created>
      <rdf:Description>
        <dcterms:W3CDTF>2010-11-02T09:38:09Z</dcterms:W3CDTF>
      </rdf:Description>
    </dcterms:created>
  </rdf:Description>
</rdf:RDF>
        </MiriamAnnotation>
        <Expression>
          &lt;CN=Root,Model=Yeast Osmo-Stat,Vector=Values[ci0],Reference=InitialValue&gt;-&lt;CN=Root,Model=Yeast Osmo-Stat,Vector=Compartments[Vos],Vector=Metabolites[Glyin],Reference=InitialConcentration&gt;
        </Expression>
      </ModelValue>
      <ModelValue key="ModelValue_20" name="Turgor" simulationType="assignment">
        <MiriamAnnotation>
<rdf:RDF xmlns:dcterms="http://purl.org/dc/terms/" xmlns:rdf="http://www.w3.org/1999/02/22-rdf-syntax-ns#">
  <rdf:Description rdf:about="#ModelValue_20">
    <dcterms:created>
      <rdf:Description>
        <dcterms:W3CDTF>2010-07-22T15:38:07Z</dcterms:W3CDTF>
      </rdf:Description>
    </dcterms:created>
  </rdf:Description>
</rdf:RDF>
        </MiriamAnnotation>
        <Expression>
          if(&lt;CN=Root,Model=Yeast Osmo-Stat,Vector=Compartments[V],Reference=Volume&gt; gt &lt;CN=Root,Model=Yeast Osmo-Stat,Vector=Values[VP],Reference=Value&gt;,&lt;CN=Root,Model=Yeast Osmo-Stat,Vector=Values[eps],Reference=InitialValue&gt;*log(&lt;CN=Root,Model=Yeast Osmo-Stat,Vector=Compartments[V],Reference=Volume&gt;/&lt;CN=Root,Model=Yeast Osmo-Stat,Vector=Values[VP],Reference=Value&gt;),0)
        </Expression>
      </ModelValue>
      <ModelValue key="ModelValue_21" name="Km7" simulationType="fixed">
        <MiriamAnnotation>
<rdf:RDF xmlns:dcterms="http://purl.org/dc/terms/" xmlns:rdf="http://www.w3.org/1999/02/22-rdf-syntax-ns#">
  <rdf:Description rdf:about="#ModelValue_21">
    <dcterms:created>
      <rdf:Description>
        <dcterms:W3CDTF>2010-08-11T13:01:30Z</dcterms:W3CDTF>
      </rdf:Description>
    </dcterms:created>
  </rdf:Description>
</rdf:RDF>
        </MiriamAnnotation>
        <InitialExpression>
          &lt;CN=Root,Model=Yeast Osmo-Stat,Vector=Reactions[v7],ParameterGroup=Parameters,Parameter=k,Reference=Value&gt;*&lt;CN=Root,Model=Yeast Osmo-Stat,Vector=Compartments[Vos],Vector=Metabolites[Hog1PP],Reference=InitialConcentration&gt;*&lt;CN=Root,Model=Yeast Osmo-Stat,Vector=Compartments[Vos],Reference=InitialVolume&gt;/(&lt;CN=Root,Model=Yeast Osmo-Stat,Vector=Values[Fps1Open],Reference=InitialValue&gt;*&lt;CN=Root,Model=Yeast Osmo-Stat,Vector=Reactions[v8],ParameterGroup=Parameters,Parameter=ks,Reference=Value&gt;*&lt;CN=Root,Model=Yeast Osmo-Stat,Vector=Values[Area],Reference=InitialValue&gt;*(&lt;CN=Root,Model=Yeast Osmo-Stat,Vector=Compartments[Vos],Vector=Metabolites[Glyin],Reference=InitialConcentration&gt;-&lt;CN=Root,Model=Yeast Osmo-Stat,Vector=Compartments[Vex],Vector=Metabolites[Glyex],Reference=InitialConcentration&gt;))-&lt;CN=Root,Model=Yeast Osmo-Stat,Vector=Compartments[Vos],Vector=Metabolites[Hog1PP],Reference=InitialConcentration&gt;
        </InitialExpression>
      </ModelValue>
      <ModelValue key="ModelValue_22" name="Fps1Open" simulationType="assignment">
        <MiriamAnnotation>
<rdf:RDF xmlns:dcterms="http://purl.org/dc/terms/" xmlns:rdf="http://www.w3.org/1999/02/22-rdf-syntax-ns#">
  <rdf:Description rdf:about="#ModelValue_22">
    <dcterms:created>
      <rdf:Description>
        <dcterms:W3CDTF>2010-07-22T11:33:31Z</dcterms:W3CDTF>
      </rdf:Description>
    </dcterms:created>
  </rdf:Description>
</rdf:RDF>
        </MiriamAnnotation>
        <Expression>
          &lt;CN=Root,Model=Yeast Osmo-Stat,Vector=Compartments[Membrane],Vector=Metabolites[Fps1],Reference=Concentration&gt;/(&lt;CN=Root,Model=Yeast Osmo-Stat,Vector=Compartments[Membrane],Vector=Metabolites[Fps1],Reference=Concentration&gt;+&lt;CN=Root,Model=Yeast Osmo-Stat,Vector=Compartments[Membrane],Vector=Metabolites[Fps1P],Reference=Concentration&gt;)
        </Expression>
      </ModelValue>
      <ModelValue key="ModelValue_23" name="FitVrel" simulationType="assignment">
        <MiriamAnnotation>
<rdf:RDF xmlns:dcterms="http://purl.org/dc/terms/" xmlns:rdf="http://www.w3.org/1999/02/22-rdf-syntax-ns#">
  <rdf:Description rdf:about="#ModelValue_23">
    <dcterms:created>
      <rdf:Description>
        <dcterms:W3CDTF>2010-08-12T15:11:01Z</dcterms:W3CDTF>
      </rdf:Description>
    </dcterms:created>
  </rdf:Description>
</rdf:RDF>
        </MiriamAnnotation>
        <Expression>
          100*&lt;CN=Root,Model=Yeast Osmo-Stat,Vector=Compartments[V],Reference=Volume&gt;/&lt;CN=Root,Model=Yeast Osmo-Stat,Vector=Compartments[V],Reference=InitialVolume&gt;
        </Expression>
      </ModelValue>
      <ModelValue key="ModelValue_24" name="FitHog1PPrel" simulationType="assignment">
        <MiriamAnnotation>
<rdf:RDF xmlns:dcterms="http://purl.org/dc/terms/" xmlns:rdf="http://www.w3.org/1999/02/22-rdf-syntax-ns#">
  <rdf:Description rdf:about="#ModelValue_24">
    <dcterms:created>
      <rdf:Description>
        <dcterms:W3CDTF>2010-07-22T11:19:08Z</dcterms:W3CDTF>
      </rdf:Description>
    </dcterms:created>
  </rdf:Description>
</rdf:RDF>
        </MiriamAnnotation>
        <Expression>
          100*&lt;CN=Root,Model=Yeast Osmo-Stat,Vector=Compartments[Vos],Vector=Metabolites[Hog1PP],Reference=Concentration&gt;*&lt;CN=Root,Model=Yeast Osmo-Stat,Vector=Compartments[Vos],Reference=Volume&gt;/(&lt;CN=Root,Model=Yeast Osmo-Stat,Vector=Values[maxHog1nucf],Reference=InitialValue&gt;*(&lt;CN=Root,Model=Yeast Osmo-Stat,Vector=Compartments[Vos],Vector=Metabolites[Hog1PP],Reference=InitialConcentration&gt;+&lt;CN=Root,Model=Yeast Osmo-Stat,Vector=Compartments[Vos],Vector=Metabolites[Hog1],Reference=InitialConcentration&gt;)*&lt;CN=Root,Model=Yeast Osmo-Stat,Vector=Compartments[Vos],Reference=InitialVolume&gt;)
        </Expression>
      </ModelValue>
      <ModelValue key="ModelValue_25" name="FitGlyinrel" simulationType="assignment">
        <MiriamAnnotation>
<rdf:RDF xmlns:dcterms="http://purl.org/dc/terms/" xmlns:rdf="http://www.w3.org/1999/02/22-rdf-syntax-ns#">
  <rdf:Description rdf:about="#ModelValue_25">
    <dcterms:created>
      <rdf:Description>
        <dcterms:W3CDTF>2010-08-12T15:10:58Z</dcterms:W3CDTF>
      </rdf:Description>
    </dcterms:created>
  </rdf:Description>
</rdf:RDF>
        </MiriamAnnotation>
        <Expression>
          19.64*&lt;CN=Root,Model=Yeast Osmo-Stat,Vector=Compartments[Vos],Vector=Metabolites[Glyin],Reference=Concentration&gt;*&lt;CN=Root,Model=Yeast Osmo-Stat,Vector=Compartments[Vos],Reference=Volume&gt;/(&lt;CN=Root,Model=Yeast Osmo-Stat,Vector=Compartments[Vos],Vector=Metabolites[Glyin],Reference=InitialConcentration&gt;*&lt;CN=Root,Model=Yeast Osmo-Stat,Vector=Compartments[Vos],Reference=InitialVolume&gt;)
        </Expression>
      </ModelValue>
      <ModelValue key="ModelValue_26" name="Turgor2Osm" simulationType="assignment">
        <MiriamAnnotation>
<rdf:RDF xmlns:dcterms="http://purl.org/dc/terms/" xmlns:rdf="http://www.w3.org/1999/02/22-rdf-syntax-ns#">
  <rdf:Description rdf:about="#ModelValue_26">
    <dcterms:created>
      <rdf:Description>
        <dcterms:W3CDTF>2013-04-24T16:47:48Z</dcterms:W3CDTF>
      </rdf:Description>
    </dcterms:created>
  </rdf:Description>
</rdf:RDF>
        </MiriamAnnotation>
        <Expression>
          &lt;CN=Root,Model=Yeast Osmo-Stat,Vector=Values[Turgor],Reference=Value&gt;/(&lt;CN=Root,Model=Yeast Osmo-Stat,Vector=Values[R],Reference=InitialValue&gt;*&lt;CN=Root,Model=Yeast Osmo-Stat,Vector=Values[T],Reference=InitialValue&gt;*&lt;CN=Root,Model=Yeast Osmo-Stat,Vector=Values[c2p],Reference=InitialValue&gt;)
        </Expression>
      </ModelValue>
      <ModelValue key="ModelValue_27" name="s1" simulationType="fixed">
        <MiriamAnnotation>
<rdf:RDF xmlns:dcterms="http://purl.org/dc/terms/" xmlns:rdf="http://www.w3.org/1999/02/22-rdf-syntax-ns#">
  <rdf:Description rdf:about="#ModelValue_27">
    <dcterms:created>
      <rdf:Description>
        <dcterms:W3CDTF>2010-11-02T09:40:54Z</dcterms:W3CDTF>
      </rdf:Description>
    </dcterms:created>
  </rdf:Description>
</rdf:RDF>
        </MiriamAnnotation>
      </ModelValue>
      <ModelValue key="ModelValue_28" name="s2" simulationType="fixed">
        <MiriamAnnotation>
<rdf:RDF xmlns:dcterms="http://purl.org/dc/terms/" xmlns:rdf="http://www.w3.org/1999/02/22-rdf-syntax-ns#">
  <rdf:Description rdf:about="#ModelValue_28">
    <dcterms:created>
      <rdf:Description>
        <dcterms:W3CDTF>2010-11-02T09:41:03Z</dcterms:W3CDTF>
      </rdf:Description>
    </dcterms:created>
  </rdf:Description>
</rdf:RDF>
        </MiriamAnnotation>
      </ModelValue>
      <ModelValue key="ModelValue_29" name="VP" simulationType="assignment">
        <MiriamAnnotation>
<rdf:RDF xmlns:dcterms="http://purl.org/dc/terms/" xmlns:rdf="http://www.w3.org/1999/02/22-rdf-syntax-ns#">
  <rdf:Description rdf:about="#ModelValue_29">
    <dcterms:created>
      <rdf:Description>
        <dcterms:W3CDTF>2010-11-05T09:58:58Z</dcterms:W3CDTF>
      </rdf:Description>
    </dcterms:created>
  </rdf:Description>
</rdf:RDF>
        </MiriamAnnotation>
        <Expression>
          &lt;CN=Root,Model=Yeast Osmo-Stat,Vector=Compartments[V],Reference=InitialVolume&gt;*(&lt;CN=Root,Model=Yeast Osmo-Stat,Vector=Compartments[V],Reference=InitialVolume&gt;/&lt;CN=Root,Model=Yeast Osmo-Stat,Vector=Values[VP0],Reference=Value&gt;)^(-&lt;CN=Root,Model=Yeast Osmo-Stat,Vector=Values[eps],Reference=InitialValue&gt;/&lt;CN=Root,Model=Yeast Osmo-Stat,Vector=Values[eps],Reference=Value&gt;)
        </Expression>
      </ModelValue>
      <ModelValue key="ModelValue_30" name="Slt2PrelIni" simulationType="fixed">
        <MiriamAnnotation>
<rdf:RDF xmlns:dcterms="http://purl.org/dc/terms/" xmlns:rdf="http://www.w3.org/1999/02/22-rdf-syntax-ns#">
  <rdf:Description rdf:about="#ModelValue_30">
    <dcterms:created>
      <rdf:Description>
        <dcterms:W3CDTF>2010-11-02T13:30:31Z</dcterms:W3CDTF>
      </rdf:Description>
    </dcterms:created>
  </rdf:Description>
</rdf:RDF>
        </MiriamAnnotation>
      </ModelValue>
      <ModelValue key="ModelValue_31" name="FitSlt2Prel" simulationType="assignment">
        <MiriamAnnotation>
<rdf:RDF xmlns:dcterms="http://purl.org/dc/terms/" xmlns:rdf="http://www.w3.org/1999/02/22-rdf-syntax-ns#">
  <rdf:Description rdf:about="#ModelValue_31">
    <dcterms:created>
      <rdf:Description>
        <dcterms:W3CDTF>2010-11-02T13:30:35Z</dcterms:W3CDTF>
      </rdf:Description>
    </dcterms:created>
  </rdf:Description>
</rdf:RDF>
        </MiriamAnnotation>
        <Expression>
          100*&lt;CN=Root,Model=Yeast Osmo-Stat,Vector=Compartments[Vos],Vector=Metabolites[Slt2P],Reference=Concentration&gt;*&lt;CN=Root,Model=Yeast Osmo-Stat,Vector=Compartments[Vos],Reference=Volume&gt;/(&lt;CN=Root,Model=Yeast Osmo-Stat,Vector=Values[maxHog1nucf],Reference=Value&gt;*(&lt;CN=Root,Model=Yeast Osmo-Stat,Vector=Compartments[Vos],Vector=Metabolites[Slt2],Reference=InitialConcentration&gt;+&lt;CN=Root,Model=Yeast Osmo-Stat,Vector=Compartments[Vos],Vector=Metabolites[Slt2P],Reference=InitialConcentration&gt;)*&lt;CN=Root,Model=Yeast Osmo-Stat,Vector=Compartments[Vos],Reference=InitialVolume&gt;)
        </Expression>
      </ModelValue>
      <ModelValue key="ModelValue_32" name="ts" simulationType="fixed">
        <MiriamAnnotation>
<rdf:RDF xmlns:dcterms="http://purl.org/dc/terms/" xmlns:rdf="http://www.w3.org/1999/02/22-rdf-syntax-ns#">
  <rdf:Description rdf:about="#ModelValue_32">
    <dcterms:created>
      <rdf:Description>
        <dcterms:W3CDTF>2013-04-16T17:06:37Z</dcterms:W3CDTF>
      </rdf:Description>
    </dcterms:created>
  </rdf:Description>
</rdf:RDF>
        </MiriamAnnotation>
      </ModelValue>
      <ModelValue key="ModelValue_33" name="toff" simulationType="fixed">
        <MiriamAnnotation>
<rdf:RDF xmlns:dcterms="http://purl.org/dc/terms/" xmlns:rdf="http://www.w3.org/1999/02/22-rdf-syntax-ns#">
  <rdf:Description rdf:about="#ModelValue_33">
    <dcterms:created>
      <rdf:Description>
        <dcterms:W3CDTF>2013-04-24T16:38:48Z</dcterms:W3CDTF>
      </rdf:Description>
    </dcterms:created>
  </rdf:Description>
</rdf:RDF>
        </MiriamAnnotation>
      </ModelValue>
      <ModelValue key="ModelValue_34" name="k6b" simulationType="fixed">
        <MiriamAnnotation>
<rdf:RDF xmlns:dcterms="http://purl.org/dc/terms/" xmlns:rdf="http://www.w3.org/1999/02/22-rdf-syntax-ns#">
  <rdf:Description rdf:about="#ModelValue_34">
    <dcterms:created>
      <rdf:Description>
        <dcterms:W3CDTF>2013-05-06T09:38:37Z</dcterms:W3CDTF>
      </rdf:Description>
    </dcterms:created>
  </rdf:Description>
</rdf:RDF>
        </MiriamAnnotation>
        <InitialExpression>
          (&lt;CN=Root,Model=Yeast Osmo-Stat,Vector=Reactions[v5],ParameterGroup=Parameters,Parameter=k,Reference=Value&gt;*&lt;CN=Root,Model=Yeast Osmo-Stat,Vector=Compartments[Vos],Vector=Metabolites[Hog1PP],Reference=InitialConcentration&gt;*&lt;CN=Root,Model=Yeast Osmo-Stat,Vector=Compartments[Membrane],Vector=Metabolites[Fps1],Reference=InitialConcentration&gt;-&lt;CN=Root,Model=Yeast Osmo-Stat,Vector=Reactions[v6],ParameterGroup=Parameters,Parameter=k,Reference=Value&gt;*&lt;CN=Root,Model=Yeast Osmo-Stat,Vector=Compartments[Membrane],Vector=Metabolites[Fps1P],Reference=InitialConcentration&gt;*&lt;CN=Root,Model=Yeast Osmo-Stat,Vector=Compartments[Vos],Vector=Metabolites[Slt2P],Reference=InitialConcentration&gt;)/&lt;CN=Root,Model=Yeast Osmo-Stat,Vector=Compartments[Membrane],Vector=Metabolites[Fps1P],Reference=InitialConcentration&gt;
        </InitialExpression>
      </ModelValue>
      <ModelValue key="ModelValue_35" name="k1" simulationType="fixed">
        <MiriamAnnotation>
<rdf:RDF xmlns:dcterms="http://purl.org/dc/terms/" xmlns:rdf="http://www.w3.org/1999/02/22-rdf-syntax-ns#">
  <rdf:Description rdf:about="#ModelValue_35">
    <dcterms:created>
      <rdf:Description>
        <dcterms:W3CDTF>2013-05-07T14:10:48Z</dcterms:W3CDTF>
      </rdf:Description>
    </dcterms:created>
  </rdf:Description>
</rdf:RDF>
        </MiriamAnnotation>
      </ModelValue>
      <ModelValue key="ModelValue_36" name="Vmax2" simulationType="fixed">
        <MiriamAnnotation>
<rdf:RDF xmlns:dcterms="http://purl.org/dc/terms/" xmlns:rdf="http://www.w3.org/1999/02/22-rdf-syntax-ns#">
  <rdf:Description rdf:about="#ModelValue_36">
    <dcterms:created>
      <rdf:Description>
        <dcterms:W3CDTF>2013-05-07T14:10:57Z</dcterms:W3CDTF>
      </rdf:Description>
    </dcterms:created>
  </rdf:Description>
</rdf:RDF>
        </MiriamAnnotation>
      </ModelValue>
      <ModelValue key="ModelValue_37" name="Km2" simulationType="fixed">
        <MiriamAnnotation>
<rdf:RDF xmlns:dcterms="http://purl.org/dc/terms/" xmlns:rdf="http://www.w3.org/1999/02/22-rdf-syntax-ns#">
  <rdf:Description rdf:about="#ModelValue_37">
    <dcterms:created>
      <rdf:Description>
        <dcterms:W3CDTF>2013-05-07T14:11:07Z</dcterms:W3CDTF>
      </rdf:Description>
    </dcterms:created>
  </rdf:Description>
</rdf:RDF>
        </MiriamAnnotation>
      </ModelValue>
      <ModelValue key="ModelValue_38" name="HOGSignal" simulationType="ode">
        <MiriamAnnotation>
<rdf:RDF xmlns:dcterms="http://purl.org/dc/terms/" xmlns:rdf="http://www.w3.org/1999/02/22-rdf-syntax-ns#">
  <rdf:Description rdf:about="#ModelValue_38">
    <dcterms:created>
      <rdf:Description>
        <dcterms:W3CDTF>2013-05-07T14:11:19Z</dcterms:W3CDTF>
      </rdf:Description>
    </dcterms:created>
  </rdf:Description>
</rdf:RDF>
        </MiriamAnnotation>
        <Expression>
          &lt;CN=Root,Model=Yeast Osmo-Stat,Vector=Values[v0],Reference=Value&gt;-&lt;CN=Root,Model=Yeast Osmo-Stat,Vector=Values[v1],Reference=Value&gt;-&lt;CN=Root,Model=Yeast Osmo-Stat,Vector=Values[v2],Reference=Value&gt;
        </Expression>
        <InitialExpression>
          (&lt;CN=Root,Model=Yeast Osmo-Stat,Vector=Values[k0],Reference=InitialValue&gt;-&lt;CN=Root,Model=Yeast Osmo-Stat,Vector=Compartments[Vos],Reference=InitialVolume&gt;*&lt;CN=Root,Model=Yeast Osmo-Stat,Vector=Values[Vmax2],Reference=InitialValue&gt;-&lt;CN=Root,Model=Yeast Osmo-Stat,Vector=Values[k1],Reference=InitialValue&gt;*&lt;CN=Root,Model=Yeast Osmo-Stat,Vector=Values[Km2],Reference=InitialValue&gt;+sqrt((&lt;CN=Root,Model=Yeast Osmo-Stat,Vector=Values[k0],Reference=InitialValue&gt;-&lt;CN=Root,Model=Yeast Osmo-Stat,Vector=Compartments[Vos],Reference=InitialVolume&gt;*&lt;CN=Root,Model=Yeast Osmo-Stat,Vector=Values[Vmax2],Reference=InitialValue&gt;-&lt;CN=Root,Model=Yeast Osmo-Stat,Vector=Values[k1],Reference=InitialValue&gt;*&lt;CN=Root,Model=Yeast Osmo-Stat,Vector=Values[Km2],Reference=InitialValue&gt;)^2+4*&lt;CN=Root,Model=Yeast Osmo-Stat,Vector=Values[k0],Reference=InitialValue&gt;*&lt;CN=Root,Model=Yeast Osmo-Stat,Vector=Values[k1],Reference=InitialValue&gt;*&lt;CN=Root,Model=Yeast Osmo-Stat,Vector=Values[Km2],Reference=InitialValue&gt;))/(2*&lt;CN=Root,Model=Yeast Osmo-Stat,Vector=Values[k1],Reference=InitialValue&gt;)
        </InitialExpression>
      </ModelValue>
      <ModelValue key="ModelValue_39" name="k9" simulationType="fixed">
        <MiriamAnnotation>
<rdf:RDF xmlns:dcterms="http://purl.org/dc/terms/" xmlns:rdf="http://www.w3.org/1999/02/22-rdf-syntax-ns#">
  <rdf:Description rdf:about="#ModelValue_39">
    <dcterms:created>
      <rdf:Description>
        <dcterms:W3CDTF>2013-05-07T14:13:48Z</dcterms:W3CDTF>
      </rdf:Description>
    </dcterms:created>
  </rdf:Description>
</rdf:RDF>
        </MiriamAnnotation>
      </ModelValue>
      <ModelValue key="ModelValue_40" name="k10" simulationType="fixed">
        <MiriamAnnotation>
<rdf:RDF xmlns:dcterms="http://purl.org/dc/terms/" xmlns:rdf="http://www.w3.org/1999/02/22-rdf-syntax-ns#">
  <rdf:Description rdf:about="#ModelValue_40">
    <dcterms:created>
      <rdf:Description>
        <dcterms:W3CDTF>2013-05-07T14:13:56Z</dcterms:W3CDTF>
      </rdf:Description>
    </dcterms:created>
  </rdf:Description>
</rdf:RDF>
        </MiriamAnnotation>
      </ModelValue>
      <ModelValue key="ModelValue_41" name="Km11" simulationType="fixed">
        <MiriamAnnotation>
<rdf:RDF xmlns:dcterms="http://purl.org/dc/terms/" xmlns:rdf="http://www.w3.org/1999/02/22-rdf-syntax-ns#">
  <rdf:Description rdf:about="#ModelValue_41">
    <dcterms:created>
      <rdf:Description>
        <dcterms:W3CDTF>2013-05-07T14:14:09Z</dcterms:W3CDTF>
      </rdf:Description>
    </dcterms:created>
  </rdf:Description>
</rdf:RDF>
        </MiriamAnnotation>
      </ModelValue>
      <ModelValue key="ModelValue_42" name="Slt2Signal" simulationType="ode">
        <MiriamAnnotation>
<rdf:RDF xmlns:dcterms="http://purl.org/dc/terms/" xmlns:rdf="http://www.w3.org/1999/02/22-rdf-syntax-ns#">
  <rdf:Description rdf:about="#ModelValue_42">
    <dcterms:created>
      <rdf:Description>
        <dcterms:W3CDTF>2013-05-07T14:14:26Z</dcterms:W3CDTF>
      </rdf:Description>
    </dcterms:created>
  </rdf:Description>
</rdf:RDF>
        </MiriamAnnotation>
        <Expression>
          &lt;CN=Root,Model=Yeast Osmo-Stat,Vector=Values[v9],Reference=Value&gt;-&lt;CN=Root,Model=Yeast Osmo-Stat,Vector=Values[v10],Reference=Value&gt;-&lt;CN=Root,Model=Yeast Osmo-Stat,Vector=Values[v11],Reference=Value&gt;
        </Expression>
        <InitialExpression>
          (&lt;CN=Root,Model=Yeast Osmo-Stat,Vector=Values[k9],Reference=InitialValue&gt;*&lt;CN=Root,Model=Yeast Osmo-Stat,Vector=Compartments[Vos],Reference=InitialVolume&gt;-&lt;CN=Root,Model=Yeast Osmo-Stat,Vector=Values[Vmax11],Reference=InitialValue&gt;*&lt;CN=Root,Model=Yeast Osmo-Stat,Vector=Compartments[Membrane],Vector=Metabolites[Sensitizer],Reference=InitialConcentration&gt;^&lt;CN=Root,Model=Yeast Osmo-Stat,Vector=Values[SW_Sensitizer],Reference=InitialValue&gt;-&lt;CN=Root,Model=Yeast Osmo-Stat,Vector=Values[k10],Reference=InitialValue&gt;*&lt;CN=Root,Model=Yeast Osmo-Stat,Vector=Values[Km11],Reference=InitialValue&gt;+sqrt((&lt;CN=Root,Model=Yeast Osmo-Stat,Vector=Values[Vmax11],Reference=InitialValue&gt;*&lt;CN=Root,Model=Yeast Osmo-Stat,Vector=Compartments[Membrane],Vector=Metabolites[Sensitizer],Reference=InitialConcentration&gt;^&lt;CN=Root,Model=Yeast Osmo-Stat,Vector=Values[SW_Sensitizer],Reference=InitialValue&gt;+&lt;CN=Root,Model=Yeast Osmo-Stat,Vector=Values[k10],Reference=InitialValue&gt;*&lt;CN=Root,Model=Yeast Osmo-Stat,Vector=Values[Km11],Reference=InitialValue&gt;-&lt;CN=Root,Model=Yeast Osmo-Stat,Vector=Values[k9],Reference=InitialValue&gt;*&lt;CN=Root,Model=Yeast Osmo-Stat,Vector=Compartments[Vos],Reference=InitialVolume&gt;)^2+4*&lt;CN=Root,Model=Yeast Osmo-Stat,Vector=Values[k10],Reference=InitialValue&gt;*&lt;CN=Root,Model=Yeast Osmo-Stat,Vector=Compartments[Vos],Reference=InitialVolume&gt;*&lt;CN=Root,Model=Yeast Osmo-Stat,Vector=Values[k9],Reference=InitialValue&gt;*&lt;CN=Root,Model=Yeast Osmo-Stat,Vector=Values[Km11],Reference=InitialValue&gt;))/(2*&lt;CN=Root,Model=Yeast Osmo-Stat,Vector=Values[k10],Reference=InitialValue&gt;)
        </InitialExpression>
      </ModelValue>
      <ModelValue key="ModelValue_43" name="k4" simulationType="fixed">
        <MiriamAnnotation>
<rdf:RDF xmlns:dcterms="http://purl.org/dc/terms/" xmlns:rdf="http://www.w3.org/1999/02/22-rdf-syntax-ns#">
  <rdf:Description rdf:about="#ModelValue_43">
    <dcterms:created>
      <rdf:Description>
        <dcterms:W3CDTF>2013-05-07T14:18:59Z</dcterms:W3CDTF>
      </rdf:Description>
    </dcterms:created>
  </rdf:Description>
</rdf:RDF>
        </MiriamAnnotation>
        <InitialExpression>
          &lt;CN=Root,Model=Yeast Osmo-Stat,Vector=Reactions[v3],ParameterGroup=Parameters,Parameter=k,Reference=Value&gt;*&lt;CN=Root,Model=Yeast Osmo-Stat,Vector=Values[HOGSignal],Reference=InitialValue&gt;*&lt;CN=Root,Model=Yeast Osmo-Stat,Vector=Compartments[Vos],Vector=Metabolites[Hog1],Reference=InitialConcentration&gt;/(&lt;CN=Root,Model=Yeast Osmo-Stat,Vector=Compartments[Vos],Vector=Metabolites[Hog1PP],Reference=InitialConcentration&gt;*(1+&lt;CN=Root,Model=Yeast Osmo-Stat,Vector=Reactions[v3],ParameterGroup=Parameters,Parameter=Ki,Reference=Value&gt;*&lt;CN=Root,Model=Yeast Osmo-Stat,Vector=Compartments[Vos],Vector=Metabolites[Slt2P],Reference=InitialConcentration&gt;^&lt;CN=Root,Model=Yeast Osmo-Stat,Vector=Reactions[v3],ParameterGroup=Parameters,Parameter=n,Reference=Value&gt;)^&lt;CN=Root,Model=Yeast Osmo-Stat,Vector=Values[SW_SI],Reference=InitialValue&gt;)
        </InitialExpression>
      </ModelValue>
      <ModelValue key="ModelValue_44" name="v0" simulationType="assignment">
        <MiriamAnnotation>
<rdf:RDF xmlns:dcterms="http://purl.org/dc/terms/" xmlns:rdf="http://www.w3.org/1999/02/22-rdf-syntax-ns#">
  <rdf:Description rdf:about="#ModelValue_44">
    <dcterms:created>
      <rdf:Description>
        <dcterms:W3CDTF>2013-05-08T09:11:56Z</dcterms:W3CDTF>
      </rdf:Description>
    </dcterms:created>
  </rdf:Description>
</rdf:RDF>
        </MiriamAnnotation>
        <Expression>
          &lt;CN=Root,Model=Yeast Osmo-Stat,Vector=Values[k0],Reference=Value&gt;
        </Expression>
      </ModelValue>
      <ModelValue key="ModelValue_45" name="v1" simulationType="assignment">
        <MiriamAnnotation>
<rdf:RDF xmlns:dcterms="http://purl.org/dc/terms/" xmlns:rdf="http://www.w3.org/1999/02/22-rdf-syntax-ns#">
  <rdf:Description rdf:about="#ModelValue_45">
    <dcterms:created>
      <rdf:Description>
        <dcterms:W3CDTF>2013-05-08T09:12:15Z</dcterms:W3CDTF>
      </rdf:Description>
    </dcterms:created>
  </rdf:Description>
</rdf:RDF>
        </MiriamAnnotation>
        <Expression>
          &lt;CN=Root,Model=Yeast Osmo-Stat,Vector=Values[k1],Reference=Value&gt;*&lt;CN=Root,Model=Yeast Osmo-Stat,Vector=Values[HOGSignal],Reference=Value&gt;
        </Expression>
      </ModelValue>
      <ModelValue key="ModelValue_46" name="v2" simulationType="assignment">
        <MiriamAnnotation>
<rdf:RDF xmlns:dcterms="http://purl.org/dc/terms/" xmlns:rdf="http://www.w3.org/1999/02/22-rdf-syntax-ns#">
  <rdf:Description rdf:about="#ModelValue_46">
    <dcterms:created>
      <rdf:Description>
        <dcterms:W3CDTF>2013-05-08T09:12:41Z</dcterms:W3CDTF>
      </rdf:Description>
    </dcterms:created>
  </rdf:Description>
</rdf:RDF>
        </MiriamAnnotation>
        <Expression>
          &lt;CN=Root,Model=Yeast Osmo-Stat,Vector=Values[Vmax2],Reference=Value&gt;*&lt;CN=Root,Model=Yeast Osmo-Stat,Vector=Compartments[Vos],Reference=Volume&gt;*&lt;CN=Root,Model=Yeast Osmo-Stat,Vector=Values[HOGSignal],Reference=Value&gt;/(&lt;CN=Root,Model=Yeast Osmo-Stat,Vector=Values[Km2],Reference=Value&gt;+&lt;CN=Root,Model=Yeast Osmo-Stat,Vector=Values[HOGSignal],Reference=Value&gt;)
        </Expression>
      </ModelValue>
      <ModelValue key="ModelValue_47" name="v9" simulationType="assignment">
        <MiriamAnnotation>
<rdf:RDF xmlns:dcterms="http://purl.org/dc/terms/" xmlns:rdf="http://www.w3.org/1999/02/22-rdf-syntax-ns#">
  <rdf:Description rdf:about="#ModelValue_47">
    <dcterms:created>
      <rdf:Description>
        <dcterms:W3CDTF>2013-05-08T09:15:07Z</dcterms:W3CDTF>
      </rdf:Description>
    </dcterms:created>
  </rdf:Description>
</rdf:RDF>
        </MiriamAnnotation>
        <Expression>
          &lt;CN=Root,Model=Yeast Osmo-Stat,Vector=Values[k9],Reference=Value&gt;*&lt;CN=Root,Model=Yeast Osmo-Stat,Vector=Compartments[Vos],Reference=Volume&gt;
        </Expression>
      </ModelValue>
      <ModelValue key="ModelValue_48" name="v10" simulationType="assignment">
        <MiriamAnnotation>
<rdf:RDF xmlns:dcterms="http://purl.org/dc/terms/" xmlns:rdf="http://www.w3.org/1999/02/22-rdf-syntax-ns#">
  <rdf:Description rdf:about="#ModelValue_48">
    <dcterms:created>
      <rdf:Description>
        <dcterms:W3CDTF>2013-05-08T09:15:31Z</dcterms:W3CDTF>
      </rdf:Description>
    </dcterms:created>
  </rdf:Description>
</rdf:RDF>
        </MiriamAnnotation>
        <Expression>
          &lt;CN=Root,Model=Yeast Osmo-Stat,Vector=Values[k10],Reference=Value&gt;*&lt;CN=Root,Model=Yeast Osmo-Stat,Vector=Values[Slt2Signal],Reference=Value&gt;
        </Expression>
      </ModelValue>
      <ModelValue key="ModelValue_49" name="v11" simulationType="assignment">
        <MiriamAnnotation>
<rdf:RDF xmlns:dcterms="http://purl.org/dc/terms/" xmlns:rdf="http://www.w3.org/1999/02/22-rdf-syntax-ns#">
  <rdf:Description rdf:about="#ModelValue_49">
    <dcterms:created>
      <rdf:Description>
        <dcterms:W3CDTF>2013-05-08T09:15:59Z</dcterms:W3CDTF>
      </rdf:Description>
    </dcterms:created>
  </rdf:Description>
</rdf:RDF>
        </MiriamAnnotation>
        <Expression>
          &lt;CN=Root,Model=Yeast Osmo-Stat,Vector=Values[Vmax11],Reference=Value&gt;*&lt;CN=Root,Model=Yeast Osmo-Stat,Vector=Compartments[Membrane],Vector=Metabolites[Sensitizer],Reference=Concentration&gt;^&lt;CN=Root,Model=Yeast Osmo-Stat,Vector=Values[SW_Sensitizer],Reference=InitialValue&gt;*&lt;CN=Root,Model=Yeast Osmo-Stat,Vector=Values[Slt2Signal],Reference=Value&gt;/(&lt;CN=Root,Model=Yeast Osmo-Stat,Vector=Values[Km11],Reference=Value&gt;+&lt;CN=Root,Model=Yeast Osmo-Stat,Vector=Values[Slt2Signal],Reference=Value&gt;)
        </Expression>
      </ModelValue>
      <ModelValue key="ModelValue_50" name="A0" simulationType="assignment">
        <MiriamAnnotation>
<rdf:RDF xmlns:dcterms="http://purl.org/dc/terms/" xmlns:rdf="http://www.w3.org/1999/02/22-rdf-syntax-ns#">
  <rdf:Description rdf:about="#ModelValue_50">
    <dcterms:created>
      <rdf:Description>
        <dcterms:W3CDTF>2013-05-13T17:49:58Z</dcterms:W3CDTF>
      </rdf:Description>
    </dcterms:created>
  </rdf:Description>
</rdf:RDF>
        </MiriamAnnotation>
        <Expression>
          (36*PI)^(1/3)*&lt;CN=Root,Model=Yeast Osmo-Stat,Vector=Compartments[V],Reference=InitialVolume&gt;^(2/3)
        </Expression>
      </ModelValue>
      <ModelValue key="ModelValue_51" name="Area" simulationType="assignment">
        <MiriamAnnotation>
<rdf:RDF xmlns:dcterms="http://purl.org/dc/terms/" xmlns:rdf="http://www.w3.org/1999/02/22-rdf-syntax-ns#">
  <rdf:Description rdf:about="#ModelValue_51">
    <dcterms:created>
      <rdf:Description>
        <dcterms:W3CDTF>2013-05-13T17:50:41Z</dcterms:W3CDTF>
      </rdf:Description>
    </dcterms:created>
  </rdf:Description>
</rdf:RDF>
        </MiriamAnnotation>
        <Expression>
          (36*PI)^(1/3)*&lt;CN=Root,Model=Yeast Osmo-Stat,Vector=Compartments[V],Reference=Volume&gt;^(2/3)
        </Expression>
      </ModelValue>
      <ModelValue key="ModelValue_52" name="Vmax11" simulationType="fixed">
        <MiriamAnnotation>
<rdf:RDF xmlns:dcterms="http://purl.org/dc/terms/" xmlns:rdf="http://www.w3.org/1999/02/22-rdf-syntax-ns#">
  <rdf:Description rdf:about="#ModelValue_52">
    <dcterms:created>
      <rdf:Description>
        <dcterms:W3CDTF>2013-09-05T09:32:22Z</dcterms:W3CDTF>
      </rdf:Description>
    </dcterms:created>
  </rdf:Description>
</rdf:RDF>
        </MiriamAnnotation>
      </ModelValue>
      <ModelValue key="ModelValue_53" name="cen" simulationType="assignment">
        <MiriamAnnotation>
<rdf:RDF xmlns:dcterms="http://purl.org/dc/terms/" xmlns:rdf="http://www.w3.org/1999/02/22-rdf-syntax-ns#">
  <rdf:Description rdf:about="#ModelValue_53">
    <dcterms:created>
      <rdf:Description>
        <dcterms:W3CDTF>2013-10-15T09:39:18Z</dcterms:W3CDTF>
      </rdf:Description>
    </dcterms:created>
  </rdf:Description>
</rdf:RDF>
        </MiriamAnnotation>
        <Expression>
          if(&lt;CN=Root,Model=Yeast Osmo-Stat,Reference=Time&gt; lt &lt;CN=Root,Model=Yeast Osmo-Stat,Vector=Values[toff],Reference=Value&gt;,0,if(&lt;CN=Root,Model=Yeast Osmo-Stat,Reference=Time&gt; ge &lt;CN=Root,Model=Yeast Osmo-Stat,Vector=Values[toff],Reference=Value&gt; AND &lt;CN=Root,Model=Yeast Osmo-Stat,Reference=Time&gt; lt &lt;CN=Root,Model=Yeast Osmo-Stat,Vector=Values[ts],Reference=Value&gt;+&lt;CN=Root,Model=Yeast Osmo-Stat,Vector=Values[toff],Reference=Value&gt;,&lt;CN=Root,Model=Yeast Osmo-Stat,Vector=Values[s1],Reference=Value&gt;*(1-exp(-(&lt;CN=Root,Model=Yeast Osmo-Stat,Reference=Time&gt;-&lt;CN=Root,Model=Yeast Osmo-Stat,Vector=Values[toff],Reference=Value&gt;)/&lt;CN=Root,Model=Yeast Osmo-Stat,Vector=Values[tm],Reference=Value&gt;)),(&lt;CN=Root,Model=Yeast Osmo-Stat,Vector=Values[s1],Reference=Value&gt;-&lt;CN=Root,Model=Yeast Osmo-Stat,Vector=Values[s2],Reference=Value&gt;)*exp(-(&lt;CN=Root,Model=Yeast Osmo-Stat,Reference=Time&gt;-&lt;CN=Root,Model=Yeast Osmo-Stat,Vector=Values[ts],Reference=Value&gt;-&lt;CN=Root,Model=Yeast Osmo-Stat,Vector=Values[toff],Reference=Value&gt;)/&lt;CN=Root,Model=Yeast Osmo-Stat,Vector=Values[tm],Reference=Value&gt;)+&lt;CN=Root,Model=Yeast Osmo-Stat,Vector=Values[s2],Reference=Value&gt;))
        </Expression>
      </ModelValue>
      <ModelValue key="ModelValue_54" name="k13" simulationType="assignment">
        <MiriamAnnotation>
<rdf:RDF xmlns:dcterms="http://purl.org/dc/terms/" xmlns:rdf="http://www.w3.org/1999/02/22-rdf-syntax-ns#">
  <rdf:Description rdf:about="#ModelValue_54">
    <dcterms:created>
      <rdf:Description>
        <dcterms:W3CDTF>2013-10-25T09:33:30Z</dcterms:W3CDTF>
      </rdf:Description>
    </dcterms:created>
  </rdf:Description>
</rdf:RDF>
        </MiriamAnnotation>
        <Expression>
          &lt;CN=Root,Model=Yeast Osmo-Stat,Vector=Reactions[v12],ParameterGroup=Parameters,Parameter=k,Reference=Value&gt;*&lt;CN=Root,Model=Yeast Osmo-Stat,Vector=Values[Slt2Signal],Reference=InitialValue&gt;*&lt;CN=Root,Model=Yeast Osmo-Stat,Vector=Compartments[Vos],Vector=Metabolites[Slt2],Reference=InitialConcentration&gt;/(&lt;CN=Root,Model=Yeast Osmo-Stat,Vector=Compartments[Vos],Vector=Metabolites[Slt2P],Reference=InitialConcentration&gt;*(1+&lt;CN=Root,Model=Yeast Osmo-Stat,Vector=Reactions[v12],ParameterGroup=Parameters,Parameter=Ki,Reference=Value&gt;*&lt;CN=Root,Model=Yeast Osmo-Stat,Vector=Compartments[Vos],Vector=Metabolites[Hog1PP],Reference=Concentration&gt;^&lt;CN=Root,Model=Yeast Osmo-Stat,Vector=Reactions[v12],ParameterGroup=Parameters,Parameter=n,Reference=Value&gt;)^&lt;CN=Root,Model=Yeast Osmo-Stat,Vector=Values[SW_HI],Reference=InitialValue&gt;)
        </Expression>
      </ModelValue>
      <ModelValue key="ModelValue_55" name="k15" simulationType="assignment">
        <MiriamAnnotation>
<rdf:RDF xmlns:dcterms="http://purl.org/dc/terms/" xmlns:rdf="http://www.w3.org/1999/02/22-rdf-syntax-ns#">
  <rdf:Description rdf:about="#ModelValue_55">
    <dcterms:created>
      <rdf:Description>
        <dcterms:W3CDTF>2013-10-31T11:37:26Z</dcterms:W3CDTF>
      </rdf:Description>
    </dcterms:created>
  </rdf:Description>
</rdf:RDF>
        </MiriamAnnotation>
        <Expression>
          &lt;CN=Root,Model=Yeast Osmo-Stat,Vector=Values[SW_Sensitizer],Reference=InitialValue&gt;*((&lt;CN=Root,Model=Yeast Osmo-Stat,Vector=Reactions[v14],ParameterGroup=Parameters,Parameter=k,Reference=Value&gt;*&lt;CN=Root,Model=Yeast Osmo-Stat,Vector=Compartments[Vos],Vector=Metabolites[Slt2P],Reference=InitialConcentration&gt;+&lt;CN=Root,Model=Yeast Osmo-Stat,Vector=Reactions[v16],ParameterGroup=Parameters,Parameter=k,Reference=Value&gt;/(1+(&lt;CN=Root,Model=Yeast Osmo-Stat,Vector=Compartments[Membrane],Vector=Metabolites[Sensitizer],Reference=InitialConcentration&gt;/&lt;CN=Root,Model=Yeast Osmo-Stat,Vector=Reactions[v16],ParameterGroup=Parameters,Parameter=Ki,Reference=Value&gt;)^&lt;CN=Root,Model=Yeast Osmo-Stat,Vector=Reactions[v16],ParameterGroup=Parameters,Parameter=n,Reference=Value&gt;))/&lt;CN=Root,Model=Yeast Osmo-Stat,Vector=Compartments[Membrane],Vector=Metabolites[Sensitizer],Reference=InitialConcentration&gt;)
        </Expression>
      </ModelValue>
      <ModelValue key="ModelValue_56" name="SW_Sensitizer" simulationType="fixed">
        <MiriamAnnotation>
<rdf:RDF xmlns:dcterms="http://purl.org/dc/terms/" xmlns:rdf="http://www.w3.org/1999/02/22-rdf-syntax-ns#">
  <rdf:Description rdf:about="#ModelValue_56">
    <dcterms:created>
      <rdf:Description>
        <dcterms:W3CDTF>2014-01-30T09:51:48Z</dcterms:W3CDTF>
      </rdf:Description>
    </dcterms:created>
  </rdf:Description>
</rdf:RDF>
        </MiriamAnnotation>
      </ModelValue>
      <ModelValue key="ModelValue_57" name="SW_HI" simulationType="fixed">
        <MiriamAnnotation>
<rdf:RDF xmlns:dcterms="http://purl.org/dc/terms/" xmlns:rdf="http://www.w3.org/1999/02/22-rdf-syntax-ns#">
  <rdf:Description rdf:about="#ModelValue_57">
    <dcterms:created>
      <rdf:Description>
        <dcterms:W3CDTF>2014-01-30T09:51:53Z</dcterms:W3CDTF>
      </rdf:Description>
    </dcterms:created>
  </rdf:Description>
</rdf:RDF>
        </MiriamAnnotation>
      </ModelValue>
      <ModelValue key="ModelValue_58" name="SW_SI" simulationType="fixed">
        <MiriamAnnotation>
<rdf:RDF xmlns:dcterms="http://purl.org/dc/terms/" xmlns:rdf="http://www.w3.org/1999/02/22-rdf-syntax-ns#">
  <rdf:Description rdf:about="#ModelValue_58">
    <dcterms:created>
      <rdf:Description>
        <dcterms:W3CDTF>2014-01-30T09:51:57Z</dcterms:W3CDTF>
      </rdf:Description>
    </dcterms:created>
  </rdf:Description>
</rdf:RDF>
        </MiriamAnnotation>
      </ModelValue>
      <ModelValue key="ModelValue_59" name="Sensitizer" simulationType="fixed">
        <MiriamAnnotation>
<rdf:RDF xmlns:dcterms="http://purl.org/dc/terms/" xmlns:rdf="http://www.w3.org/1999/02/22-rdf-syntax-ns#">
  <rdf:Description rdf:about="#ModelValue_59">
    <dcterms:created>
      <rdf:Description>
        <dcterms:W3CDTF>2014-01-30T10:24:09Z</dcterms:W3CDTF>
      </rdf:Description>
    </dcterms:created>
  </rdf:Description>
</rdf:RDF>
        </MiriamAnnotation>
      </ModelValue>
    </ListOfModelValues>
    <ListOfReactions>
      <Reaction key="Reaction_0" name="v6" reversible="false" fast="false">
        <MiriamAnnotation>
<rdf:RDF xmlns:dcterms="http://purl.org/dc/terms/" xmlns:rdf="http://www.w3.org/1999/02/22-rdf-syntax-ns#">
  <rdf:Description rdf:about="#Reaction_0">
    <dcterms:created>
      <rdf:Description>
        <dcterms:W3CDTF>2010-07-22T11:25:06Z</dcterms:W3CDTF>
      </rdf:Description>
    </dcterms:created>
  </rdf:Description>
</rdf:RDF>
        </MiriamAnnotation>
        <ListOfSubstrates>
          <Substrate metabolite="Metabolite_19" stoichiometry="1"/>
        </ListOfSubstrates>
        <ListOfProducts>
          <Product metabolite="Metabolite_17" stoichiometry="1"/>
        </ListOfProducts>
        <ListOfModifiers>
          <Modifier metabolite="Metabolite_11" stoichiometry="1"/>
        </ListOfModifiers>
        <ListOfConstants>
          <Constant key="Parameter_4780" name="k" value="1.1077e-06"/>
        </ListOfConstants>
        <KineticLaw function="Function_47">
          <ListOfCallParameters>
            <CallParameter functionParameter="FunctionParameter_295">
              <SourceParameter reference="Metabolite_11"/>
            </CallParameter>
            <CallParameter functionParameter="FunctionParameter_291">
              <SourceParameter reference="Parameter_4780"/>
            </CallParameter>
            <CallParameter functionParameter="FunctionParameter_287">
              <SourceParameter reference="Metabolite_19"/>
            </CallParameter>
          </ListOfCallParameters>
        </KineticLaw>
      </Reaction>
      <Reaction key="Reaction_1" name="v7" reversible="false" fast="false">
        <MiriamAnnotation>
<rdf:RDF xmlns:dcterms="http://purl.org/dc/terms/" xmlns:rdf="http://www.w3.org/1999/02/22-rdf-syntax-ns#">
  <rdf:Description rdf:about="#Reaction_1">
    <dcterms:created>
      <rdf:Description>
        <dcterms:W3CDTF>2010-08-11T13:01:14Z</dcterms:W3CDTF>
      </rdf:Description>
    </dcterms:created>
  </rdf:Description>
</rdf:RDF>
        </MiriamAnnotation>
        <ListOfProducts>
          <Product metabolite="Metabolite_1" stoichiometry="1"/>
        </ListOfProducts>
        <ListOfModifiers>
          <Modifier metabolite="Metabolite_7" stoichiometry="1"/>
        </ListOfModifiers>
        <ListOfConstants>
          <Constant key="Parameter_4779" name="k" value="849.986"/>
          <Constant key="Parameter_4778" name="Km" value="inf"/>
        </ListOfConstants>
        <KineticLaw function="Function_42">
          <ListOfCallParameters>
            <CallParameter functionParameter="FunctionParameter_270">
              <SourceParameter reference="Parameter_4779"/>
            </CallParameter>
            <CallParameter functionParameter="FunctionParameter_267">
              <SourceParameter reference="Metabolite_7"/>
            </CallParameter>
            <CallParameter functionParameter="FunctionParameter_272">
              <SourceParameter reference="ModelValue_21"/>
            </CallParameter>
          </ListOfCallParameters>
        </KineticLaw>
      </Reaction>
      <Reaction key="Reaction_2" name="v8" reversible="true" fast="false">
        <MiriamAnnotation>
<rdf:RDF xmlns:dcterms="http://purl.org/dc/terms/" xmlns:rdf="http://www.w3.org/1999/02/22-rdf-syntax-ns#">
  <rdf:Description rdf:about="#Reaction_2">
    <dcterms:created>
      <rdf:Description>
        <dcterms:W3CDTF>2010-08-11T13:01:21Z</dcterms:W3CDTF>
      </rdf:Description>
    </dcterms:created>
  </rdf:Description>
</rdf:RDF>
        </MiriamAnnotation>
        <ListOfSubstrates>
          <Substrate metabolite="Metabolite_1" stoichiometry="1"/>
        </ListOfSubstrates>
        <ListOfProducts>
          <Product metabolite="Metabolite_13" stoichiometry="1"/>
        </ListOfProducts>
        <ListOfConstants>
          <Constant key="Parameter_4777" name="A" value="65.6343"/>
          <Constant key="Parameter_4776" name="f" value="0.5"/>
          <Constant key="Parameter_4775" name="ks" value="0.000776772"/>
        </ListOfConstants>
        <KineticLaw function="Function_40">
          <ListOfCallParameters>
            <CallParameter functionParameter="FunctionParameter_258">
              <SourceParameter reference="ModelValue_51"/>
            </CallParameter>
            <CallParameter functionParameter="FunctionParameter_268">
              <SourceParameter reference="Metabolite_13"/>
            </CallParameter>
            <CallParameter functionParameter="FunctionParameter_266">
              <SourceParameter reference="Metabolite_1"/>
            </CallParameter>
            <CallParameter functionParameter="FunctionParameter_264">
              <SourceParameter reference="ModelValue_22"/>
            </CallParameter>
            <CallParameter functionParameter="FunctionParameter_254">
              <SourceParameter reference="Parameter_4775"/>
            </CallParameter>
          </ListOfCallParameters>
        </KineticLaw>
      </Reaction>
      <Reaction key="Reaction_3" name="v3" reversible="false" fast="false">
        <MiriamAnnotation>
<rdf:RDF xmlns:dcterms="http://purl.org/dc/terms/" xmlns:rdf="http://www.w3.org/1999/02/22-rdf-syntax-ns#">
  <rdf:Description rdf:about="#Reaction_3">
    <dcterms:created>
      <rdf:Description>
        <dcterms:W3CDTF>2013-04-24T17:12:45Z</dcterms:W3CDTF>
      </rdf:Description>
    </dcterms:created>
  </rdf:Description>
</rdf:RDF>
        </MiriamAnnotation>
        <ListOfSubstrates>
          <Substrate metabolite="Metabolite_5" stoichiometry="1"/>
        </ListOfSubstrates>
        <ListOfProducts>
          <Product metabolite="Metabolite_7" stoichiometry="1"/>
        </ListOfProducts>
        <ListOfModifiers>
          <Modifier metabolite="Metabolite_11" stoichiometry="1"/>
        </ListOfModifiers>
        <ListOfConstants>
          <Constant key="Parameter_4774" name="k" value="0.231769"/>
          <Constant key="Parameter_4773" name="M1" value="0.0140453"/>
          <Constant key="Parameter_4772" name="Ki" value="0.1"/>
          <Constant key="Parameter_4771" name="n" value="0.1"/>
          <Constant key="Parameter_4770" name="ko" value="0"/>
        </ListOfConstants>
        <KineticLaw function="Function_46">
          <ListOfCallParameters>
            <CallParameter functionParameter="FunctionParameter_286">
              <SourceParameter reference="Parameter_4774"/>
            </CallParameter>
            <CallParameter functionParameter="FunctionParameter_282">
              <SourceParameter reference="ModelValue_38"/>
            </CallParameter>
            <CallParameter functionParameter="FunctionParameter_277">
              <SourceParameter reference="Metabolite_5"/>
            </CallParameter>
            <CallParameter functionParameter="FunctionParameter_288">
              <SourceParameter reference="Parameter_4772"/>
            </CallParameter>
            <CallParameter functionParameter="FunctionParameter_290">
              <SourceParameter reference="Metabolite_11"/>
            </CallParameter>
            <CallParameter functionParameter="FunctionParameter_292">
              <SourceParameter reference="Parameter_4771"/>
            </CallParameter>
            <CallParameter functionParameter="FunctionParameter_294">
              <SourceParameter reference="ModelValue_58"/>
            </CallParameter>
          </ListOfCallParameters>
        </KineticLaw>
      </Reaction>
      <Reaction key="Reaction_4" name="v4" reversible="false" fast="false">
        <MiriamAnnotation>
<rdf:RDF xmlns:dcterms="http://purl.org/dc/terms/" xmlns:rdf="http://www.w3.org/1999/02/22-rdf-syntax-ns#">
  <rdf:Description rdf:about="#Reaction_4">
    <dcterms:created>
      <rdf:Description>
        <dcterms:W3CDTF>2013-04-24T17:13:21Z</dcterms:W3CDTF>
      </rdf:Description>
    </dcterms:created>
  </rdf:Description>
</rdf:RDF>
        </MiriamAnnotation>
        <ListOfSubstrates>
          <Substrate metabolite="Metabolite_7" stoichiometry="1"/>
        </ListOfSubstrates>
        <ListOfProducts>
          <Product metabolite="Metabolite_5" stoichiometry="1"/>
        </ListOfProducts>
        <ListOfConstants>
          <Constant key="Parameter_4769" name="k1" value="0.0634511"/>
        </ListOfConstants>
        <KineticLaw function="Function_13">
          <ListOfCallParameters>
            <CallParameter functionParameter="FunctionParameter_81">
              <SourceParameter reference="ModelValue_43"/>
            </CallParameter>
            <CallParameter functionParameter="FunctionParameter_79">
              <SourceParameter reference="Metabolite_7"/>
            </CallParameter>
          </ListOfCallParameters>
        </KineticLaw>
      </Reaction>
      <Reaction key="Reaction_5" name="v5" reversible="false" fast="false">
        <MiriamAnnotation>
<rdf:RDF xmlns:dcterms="http://purl.org/dc/terms/" xmlns:rdf="http://www.w3.org/1999/02/22-rdf-syntax-ns#">
  <rdf:Description rdf:about="#Reaction_5">
    <dcterms:created>
      <rdf:Description>
        <dcterms:W3CDTF>2013-04-24T17:14:58Z</dcterms:W3CDTF>
      </rdf:Description>
    </dcterms:created>
  </rdf:Description>
</rdf:RDF>
        </MiriamAnnotation>
        <ListOfSubstrates>
          <Substrate metabolite="Metabolite_17" stoichiometry="1"/>
        </ListOfSubstrates>
        <ListOfProducts>
          <Product metabolite="Metabolite_19" stoichiometry="1"/>
        </ListOfProducts>
        <ListOfModifiers>
          <Modifier metabolite="Metabolite_7" stoichiometry="1"/>
        </ListOfModifiers>
        <ListOfConstants>
          <Constant key="Parameter_4768" name="k" value="0.12348"/>
        </ListOfConstants>
        <KineticLaw function="Function_41">
          <ListOfCallParameters>
            <CallParameter functionParameter="FunctionParameter_269">
              <SourceParameter reference="Parameter_4768"/>
            </CallParameter>
            <CallParameter functionParameter="FunctionParameter_265">
              <SourceParameter reference="Metabolite_7"/>
            </CallParameter>
            <CallParameter functionParameter="FunctionParameter_262">
              <SourceParameter reference="Metabolite_17"/>
            </CallParameter>
          </ListOfCallParameters>
        </KineticLaw>
      </Reaction>
      <Reaction key="Reaction_6" name="v12" reversible="false" fast="false">
        <MiriamAnnotation>
<rdf:RDF xmlns:dcterms="http://purl.org/dc/terms/" xmlns:rdf="http://www.w3.org/1999/02/22-rdf-syntax-ns#">
  <rdf:Description rdf:about="#Reaction_6">
    <dcterms:created>
      <rdf:Description>
        <dcterms:W3CDTF>2013-05-06T09:31:00Z</dcterms:W3CDTF>
      </rdf:Description>
    </dcterms:created>
  </rdf:Description>
</rdf:RDF>
        </MiriamAnnotation>
        <ListOfSubstrates>
          <Substrate metabolite="Metabolite_9" stoichiometry="1"/>
        </ListOfSubstrates>
        <ListOfProducts>
          <Product metabolite="Metabolite_11" stoichiometry="1"/>
        </ListOfProducts>
        <ListOfModifiers>
          <Modifier metabolite="Metabolite_7" stoichiometry="1"/>
        </ListOfModifiers>
        <ListOfConstants>
          <Constant key="Parameter_4767" name="k" value="0.00929813"/>
          <Constant key="Parameter_4766" name="M1" value="0.244924"/>
          <Constant key="Parameter_4765" name="Ki" value="0.1"/>
          <Constant key="Parameter_4764" name="n" value="0.1"/>
          <Constant key="Parameter_4763" name="ko" value="0"/>
        </ListOfConstants>
        <KineticLaw function="Function_46">
          <ListOfCallParameters>
            <CallParameter functionParameter="FunctionParameter_286">
              <SourceParameter reference="Parameter_4767"/>
            </CallParameter>
            <CallParameter functionParameter="FunctionParameter_282">
              <SourceParameter reference="ModelValue_42"/>
            </CallParameter>
            <CallParameter functionParameter="FunctionParameter_277">
              <SourceParameter reference="Metabolite_9"/>
            </CallParameter>
            <CallParameter functionParameter="FunctionParameter_288">
              <SourceParameter reference="Parameter_4765"/>
            </CallParameter>
            <CallParameter functionParameter="FunctionParameter_290">
              <SourceParameter reference="Metabolite_7"/>
            </CallParameter>
            <CallParameter functionParameter="FunctionParameter_292">
              <SourceParameter reference="Parameter_4764"/>
            </CallParameter>
            <CallParameter functionParameter="FunctionParameter_294">
              <SourceParameter reference="ModelValue_57"/>
            </CallParameter>
          </ListOfCallParameters>
        </KineticLaw>
      </Reaction>
      <Reaction key="Reaction_7" name="v13" reversible="false" fast="false">
        <MiriamAnnotation>
<rdf:RDF xmlns:dcterms="http://purl.org/dc/terms/" xmlns:rdf="http://www.w3.org/1999/02/22-rdf-syntax-ns#">
  <rdf:Description rdf:about="#Reaction_7">
    <dcterms:created>
      <rdf:Description>
        <dcterms:W3CDTF>2013-05-06T09:31:40Z</dcterms:W3CDTF>
      </rdf:Description>
    </dcterms:created>
  </rdf:Description>
</rdf:RDF>
        </MiriamAnnotation>
        <ListOfSubstrates>
          <Substrate metabolite="Metabolite_11" stoichiometry="1"/>
        </ListOfSubstrates>
        <ListOfProducts>
          <Product metabolite="Metabolite_9" stoichiometry="1"/>
        </ListOfProducts>
        <ListOfConstants>
          <Constant key="Parameter_4762" name="k1" value="0.00929448"/>
        </ListOfConstants>
        <KineticLaw function="Function_13">
          <ListOfCallParameters>
            <CallParameter functionParameter="FunctionParameter_81">
              <SourceParameter reference="ModelValue_54"/>
            </CallParameter>
            <CallParameter functionParameter="FunctionParameter_79">
              <SourceParameter reference="Metabolite_11"/>
            </CallParameter>
          </ListOfCallParameters>
        </KineticLaw>
      </Reaction>
      <Reaction key="Reaction_8" name="v14" reversible="false" fast="false">
        <MiriamAnnotation>
<rdf:RDF xmlns:dcterms="http://purl.org/dc/terms/" xmlns:rdf="http://www.w3.org/1999/02/22-rdf-syntax-ns#">
  <rdf:Description rdf:about="#Reaction_8">
    <dcterms:created>
      <rdf:Description>
        <dcterms:W3CDTF>2013-09-19T09:26:25Z</dcterms:W3CDTF>
      </rdf:Description>
    </dcterms:created>
  </rdf:Description>
</rdf:RDF>
        </MiriamAnnotation>
        <ListOfProducts>
          <Product metabolite="Metabolite_21" stoichiometry="1"/>
        </ListOfProducts>
        <ListOfModifiers>
          <Modifier metabolite="Metabolite_11" stoichiometry="1"/>
        </ListOfModifiers>
        <ListOfConstants>
          <Constant key="Parameter_4761" name="k" value="0.113591"/>
          <Constant key="Parameter_4760" name="ko" value="1"/>
        </ListOfConstants>
        <KineticLaw function="Function_43">
          <ListOfCallParameters>
            <CallParameter functionParameter="FunctionParameter_273">
              <SourceParameter reference="Parameter_4761"/>
            </CallParameter>
            <CallParameter functionParameter="FunctionParameter_246">
              <SourceParameter reference="Metabolite_11"/>
            </CallParameter>
            <CallParameter functionParameter="FunctionParameter_275">
              <SourceParameter reference="ModelValue_56"/>
            </CallParameter>
          </ListOfCallParameters>
        </KineticLaw>
      </Reaction>
      <Reaction key="Reaction_9" name="v15" reversible="false" fast="false">
        <MiriamAnnotation>
<rdf:RDF xmlns:dcterms="http://purl.org/dc/terms/" xmlns:rdf="http://www.w3.org/1999/02/22-rdf-syntax-ns#">
  <rdf:Description rdf:about="#Reaction_9">
    <dcterms:created>
      <rdf:Description>
        <dcterms:W3CDTF>2013-09-19T09:26:42Z</dcterms:W3CDTF>
      </rdf:Description>
    </dcterms:created>
  </rdf:Description>
</rdf:RDF>
        </MiriamAnnotation>
        <ListOfSubstrates>
          <Substrate metabolite="Metabolite_21" stoichiometry="1"/>
        </ListOfSubstrates>
        <ListOfConstants>
          <Constant key="Parameter_4759" name="k" value="0.00118555"/>
          <Constant key="Parameter_4758" name="KO" value="1"/>
        </ListOfConstants>
        <KineticLaw function="Function_44">
          <ListOfCallParameters>
            <CallParameter functionParameter="FunctionParameter_276">
              <SourceParameter reference="ModelValue_55"/>
            </CallParameter>
            <CallParameter functionParameter="FunctionParameter_271">
              <SourceParameter reference="Metabolite_21"/>
            </CallParameter>
            <CallParameter functionParameter="FunctionParameter_278">
              <SourceParameter reference="ModelValue_56"/>
            </CallParameter>
          </ListOfCallParameters>
        </KineticLaw>
      </Reaction>
      <Reaction key="Reaction_10" name="v16" reversible="false" fast="false">
        <MiriamAnnotation>
<rdf:RDF xmlns:dcterms="http://purl.org/dc/terms/" xmlns:rdf="http://www.w3.org/1999/02/22-rdf-syntax-ns#">
  <rdf:Description rdf:about="#Reaction_10">
    <dcterms:created>
      <rdf:Description>
        <dcterms:W3CDTF>2013-10-30T14:06:39Z</dcterms:W3CDTF>
      </rdf:Description>
    </dcterms:created>
  </rdf:Description>
</rdf:RDF>
        </MiriamAnnotation>
        <ListOfProducts>
          <Product metabolite="Metabolite_21" stoichiometry="1"/>
        </ListOfProducts>
        <ListOfConstants>
          <Constant key="Parameter_4757" name="k" value="3.26314"/>
          <Constant key="Parameter_4756" name="Ki" value="3.08897"/>
          <Constant key="Parameter_4755" name="n" value="999.898"/>
          <Constant key="Parameter_4754" name="ko" value="1"/>
        </ListOfConstants>
        <KineticLaw function="Function_45">
          <ListOfCallParameters>
            <CallParameter functionParameter="FunctionParameter_279">
              <SourceParameter reference="ModelValue_56"/>
            </CallParameter>
            <CallParameter functionParameter="FunctionParameter_274">
              <SourceParameter reference="Parameter_4757"/>
            </CallParameter>
            <CallParameter functionParameter="FunctionParameter_281">
              <SourceParameter reference="Metabolite_21"/>
            </CallParameter>
            <CallParameter functionParameter="FunctionParameter_283">
              <SourceParameter reference="Parameter_4756"/>
            </CallParameter>
            <CallParameter functionParameter="FunctionParameter_285">
              <SourceParameter reference="Parameter_4755"/>
            </CallParameter>
          </ListOfCallParameters>
        </KineticLaw>
      </Reaction>
      <Reaction key="Reaction_11" name="v6b" reversible="false" fast="false">
        <MiriamAnnotation>
<rdf:RDF xmlns:dcterms="http://purl.org/dc/terms/" xmlns:rdf="http://www.w3.org/1999/02/22-rdf-syntax-ns#">
  <rdf:Description rdf:about="#Reaction_11">
    <dcterms:created>
      <rdf:Description>
        <dcterms:W3CDTF>2015-01-15T17:07:06Z</dcterms:W3CDTF>
      </rdf:Description>
    </dcterms:created>
  </rdf:Description>
</rdf:RDF>
        </MiriamAnnotation>
        <ListOfSubstrates>
          <Substrate metabolite="Metabolite_19" stoichiometry="1"/>
        </ListOfSubstrates>
        <ListOfProducts>
          <Product metabolite="Metabolite_17" stoichiometry="1"/>
        </ListOfProducts>
        <ListOfConstants>
          <Constant key="Parameter_4753" name="k1" value="0.00230244"/>
        </ListOfConstants>
        <KineticLaw function="Function_13">
          <ListOfCallParameters>
            <CallParameter functionParameter="FunctionParameter_81">
              <SourceParameter reference="ModelValue_34"/>
            </CallParameter>
            <CallParameter functionParameter="FunctionParameter_79">
              <SourceParameter reference="Metabolite_19"/>
            </CallParameter>
          </ListOfCallParameters>
        </KineticLaw>
      </Reaction>
    </ListOfReactions>
    <ListOfModelParameterSets activeSet="ModelParameterSet_1">
      <ModelParameterSet key="ModelParameterSet_1" name="Initial State">
        <ModelParameterGroup cn="String=Initial Time" type="Group">
          <ModelParameter cn="CN=Root,Model=Yeast Osmo-Stat" value="0" type="Model" simulationType="time"/>
        </ModelParameterGroup>
        <ModelParameterGroup cn="String=Initial Compartment Sizes" type="Group">
          <ModelParameter cn="CN=Root,Model=Yeast Osmo-Stat,Vector=Compartments[Vos]" value="29.5" type="Compartment" simulationType="ode">
            <InitialExpression>
              &lt;CN=Root,Model=Yeast Osmo-Stat,Vector=Values[V0],Reference=InitialValue&gt;*&lt;CN=Root,Model=Yeast Osmo-Stat,Vector=Values[osf],Reference=InitialValue&gt;
            </InitialExpression>
          </ModelParameter>
          <ModelParameter cn="CN=Root,Model=Yeast Osmo-Stat,Vector=Compartments[Vex]" value="50000" type="Compartment" simulationType="assignment"/>
          <ModelParameter cn="CN=Root,Model=Yeast Osmo-Stat,Vector=Compartments[V]" value="50" type="Compartment" simulationType="assignment"/>
          <ModelParameter cn="CN=Root,Model=Yeast Osmo-Stat,Vector=Compartments[Membrane]" value="1" type="Compartment" simulationType="fixed"/>
        </ModelParameterGroup>
        <ModelParameterGroup cn="String=Initial Species Values" type="Group">
          <ModelParameter cn="CN=Root,Model=Yeast Osmo-Stat,Vector=Compartments[Vos],Vector=Metabolites[Glyin]" value="3.197757290490003e+24" type="Species" simulationType="reactions"/>
          <ModelParameter cn="CN=Root,Model=Yeast Osmo-Stat,Vector=Compartments[Vos],Vector=Metabolites[Osmin]" value="8.918653414352816e+24" type="Species" simulationType="assignment"/>
          <ModelParameter cn="CN=Root,Model=Yeast Osmo-Stat,Vector=Compartments[Vos],Vector=Metabolites[Hog1]" value="6.45689731529432e+18" type="Species" simulationType="reactions">
            <InitialExpression>
              6788*&lt;CN=Root,Model=Yeast Osmo-Stat,Vector=Values[N2uM],Reference=InitialValue&gt;*(1-&lt;CN=Root,Model=Yeast Osmo-Stat,Vector=Values[Hog1PPrelIni],Reference=InitialValue&gt;*&lt;CN=Root,Model=Yeast Osmo-Stat,Vector=Values[maxHog1nucf],Reference=InitialValue&gt;)
            </InitialExpression>
          </ModelParameter>
          <ModelParameter cn="CN=Root,Model=Yeast Osmo-Stat,Vector=Compartments[Vos],Vector=Metabolites[Hog1PP]" value="3.312621835432746e+17" type="Species" simulationType="reactions">
            <InitialExpression>
              6788*&lt;CN=Root,Model=Yeast Osmo-Stat,Vector=Values[N2uM],Reference=InitialValue&gt;*&lt;CN=Root,Model=Yeast Osmo-Stat,Vector=Values[Hog1PPrelIni],Reference=InitialValue&gt;*&lt;CN=Root,Model=Yeast Osmo-Stat,Vector=Values[maxHog1nucf],Reference=InitialValue&gt;
            </InitialExpression>
          </ModelParameter>
          <ModelParameter cn="CN=Root,Model=Yeast Osmo-Stat,Vector=Compartments[Vos],Vector=Metabolites[Slt2]" value="2.594396959572235e+18" type="Species" simulationType="reactions">
            <InitialExpression>
              3230*&lt;CN=Root,Model=Yeast Osmo-Stat,Vector=Values[N2uM],Reference=InitialValue&gt;*(1-&lt;CN=Root,Model=Yeast Osmo-Stat,Vector=Values[Slt2PrelIni],Reference=InitialValue&gt;*&lt;CN=Root,Model=Yeast Osmo-Stat,Vector=Values[maxHog1nucf],Reference=InitialValue&gt;)
            </InitialExpression>
          </ModelParameter>
          <ModelParameter cn="CN=Root,Model=Yeast Osmo-Stat,Vector=Compartments[Vos],Vector=Metabolites[Slt2P]" value="6.356789363095316e+17" type="Species" simulationType="reactions">
            <InitialExpression>
              3230*&lt;CN=Root,Model=Yeast Osmo-Stat,Vector=Values[N2uM],Reference=InitialValue&gt;*&lt;CN=Root,Model=Yeast Osmo-Stat,Vector=Values[Slt2PrelIni],Reference=InitialValue&gt;*&lt;CN=Root,Model=Yeast Osmo-Stat,Vector=Values[maxHog1nucf],Reference=InitialValue&gt;
            </InitialExpression>
          </ModelParameter>
          <ModelParameter cn="CN=Root,Model=Yeast Osmo-Stat,Vector=Compartments[Vex],Vector=Metabolites[Glyex]" value="5.419927611000005e+25" type="Species" simulationType="reactions">
            <InitialExpression>
              &lt;CN=Root,Model=Yeast Osmo-Stat,Vector=Compartments[Vos],Vector=Metabolites[Glyin],Reference=InitialConcentration&gt;/100
            </InitialExpression>
          </ModelParameter>
          <ModelParameter cn="CN=Root,Model=Yeast Osmo-Stat,Vector=Compartments[Vex],Vector=Metabolites[Osmex]" value="7.82878395e+27" type="Species" simulationType="assignment"/>
          <ModelParameter cn="CN=Root,Model=Yeast Osmo-Stat,Vector=Compartments[Membrane],Vector=Metabolites[Fps1]" value="1.537324257524669e+16" type="Species" simulationType="reactions">
            <InitialExpression>
              907*&lt;CN=Root,Model=Yeast Osmo-Stat,Vector=Values[N2uM],Reference=InitialValue&gt;/2
            </InitialExpression>
          </ModelParameter>
          <ModelParameter cn="CN=Root,Model=Yeast Osmo-Stat,Vector=Compartments[Membrane],Vector=Metabolites[Fps1P]" value="1.537324257524669e+16" type="Species" simulationType="reactions">
            <InitialExpression>
              907*&lt;CN=Root,Model=Yeast Osmo-Stat,Vector=Values[N2uM],Reference=InitialValue&gt;/2
            </InitialExpression>
          </ModelParameter>
          <ModelParameter cn="CN=Root,Model=Yeast Osmo-Stat,Vector=Compartments[Membrane],Vector=Metabolites[Sensitizer]" value="2.064618947577e+18" type="Species" simulationType="reactions">
            <InitialExpression>
              &lt;CN=Root,Model=Yeast Osmo-Stat,Vector=Values[Sensitizer],Reference=InitialValue&gt;
            </InitialExpression>
          </ModelParameter>
        </ModelParameterGroup>
        <ModelParameterGroup cn="String=Initial Global Quantities" type="Group">
          <ModelParameter cn="CN=Root,Model=Yeast Osmo-Stat,Vector=Values[R]" value="8.314" type="ModelValue" simulationType="fixed"/>
          <ModelParameter cn="CN=Root,Model=Yeast Osmo-Stat,Vector=Values[T]" value="303.15" type="ModelValue" simulationType="fixed"/>
          <ModelParameter cn="CN=Root,Model=Yeast Osmo-Stat,Vector=Values[mol]" value="6.022e+23" type="ModelValue" simulationType="fixed"/>
          <ModelParameter cn="CN=Root,Model=Yeast Osmo-Stat,Vector=Values[c2p]" value="1e-09" type="ModelValue" simulationType="fixed"/>
          <ModelParameter cn="CN=Root,Model=Yeast Osmo-Stat,Vector=Values[tm]" value="10" type="ModelValue" simulationType="fixed"/>
          <ModelParameter cn="CN=Root,Model=Yeast Osmo-Stat,Vector=Values[Lp]" value="0.013" type="ModelValue" simulationType="fixed"/>
          <ModelParameter cn="CN=Root,Model=Yeast Osmo-Stat,Vector=Values[P0]" value="0.61" type="ModelValue" simulationType="fixed"/>
          <ModelParameter cn="CN=Root,Model=Yeast Osmo-Stat,Vector=Values[eps]" value="14.3" type="ModelValue" simulationType="fixed"/>
          <ModelParameter cn="CN=Root,Model=Yeast Osmo-Stat,Vector=Values[minf]" value="0.41" type="ModelValue" simulationType="fixed"/>
          <ModelParameter cn="CN=Root,Model=Yeast Osmo-Stat,Vector=Values[ce0]" value="260000" type="ModelValue" simulationType="fixed"/>
          <ModelParameter cn="CN=Root,Model=Yeast Osmo-Stat,Vector=Values[V0]" value="50" type="ModelValue" simulationType="fixed"/>
          <ModelParameter cn="CN=Root,Model=Yeast Osmo-Stat,Vector=Values[osf]" value="0.5900000000000001" type="ModelValue" simulationType="assignment"/>
          <ModelParameter cn="CN=Root,Model=Yeast Osmo-Stat,Vector=Values[Vb]" value="20.5" type="ModelValue" simulationType="assignment"/>
          <ModelParameter cn="CN=Root,Model=Yeast Osmo-Stat,Vector=Values[maxHog1nucf]" value="0.8" type="ModelValue" simulationType="fixed"/>
          <ModelParameter cn="CN=Root,Model=Yeast Osmo-Stat,Vector=Values[VP0]" value="47.91198408405031" type="ModelValue" simulationType="assignment"/>
          <ModelParameter cn="CN=Root,Model=Yeast Osmo-Stat,Vector=Values[k0]" value="59.901" type="ModelValue" simulationType="fixed"/>
          <ModelParameter cn="CN=Root,Model=Yeast Osmo-Stat,Vector=Values[Hog1PPrelIni]" value="0.061" type="ModelValue" simulationType="fixed"/>
          <ModelParameter cn="CN=Root,Model=Yeast Osmo-Stat,Vector=Values[N2uM]" value="5.62907756305974e-05" type="ModelValue" simulationType="assignment"/>
          <ModelParameter cn="CN=Root,Model=Yeast Osmo-Stat,Vector=Values[ci0]" value="502026.1220777379" type="ModelValue" simulationType="assignment"/>
          <ModelParameter cn="CN=Root,Model=Yeast Osmo-Stat,Vector=Values[cin0]" value="322026.1134097249" type="ModelValue" simulationType="assignment"/>
          <ModelParameter cn="CN=Root,Model=Yeast Osmo-Stat,Vector=Values[Turgor]" value="0.6099999999999989" type="ModelValue" simulationType="assignment"/>
          <ModelParameter cn="CN=Root,Model=Yeast Osmo-Stat,Vector=Values[Km7]" value="0.08428073650571911" type="ModelValue" simulationType="fixed">
            <InitialExpression>
              &lt;CN=Root,Model=Yeast Osmo-Stat,Vector=Reactions[v7],ParameterGroup=Parameters,Parameter=k,Reference=Value&gt;*&lt;CN=Root,Model=Yeast Osmo-Stat,Vector=Compartments[Vos],Vector=Metabolites[Hog1PP],Reference=InitialConcentration&gt;*&lt;CN=Root,Model=Yeast Osmo-Stat,Vector=Compartments[Vos],Reference=InitialVolume&gt;/(&lt;CN=Root,Model=Yeast Osmo-Stat,Vector=Values[Fps1Open],Reference=InitialValue&gt;*&lt;CN=Root,Model=Yeast Osmo-Stat,Vector=Reactions[v8],ParameterGroup=Parameters,Parameter=ks,Reference=Value&gt;*&lt;CN=Root,Model=Yeast Osmo-Stat,Vector=Values[Area],Reference=InitialValue&gt;*(&lt;CN=Root,Model=Yeast Osmo-Stat,Vector=Compartments[Vos],Vector=Metabolites[Glyin],Reference=InitialConcentration&gt;-&lt;CN=Root,Model=Yeast Osmo-Stat,Vector=Compartments[Vex],Vector=Metabolites[Glyex],Reference=InitialConcentration&gt;))-&lt;CN=Root,Model=Yeast Osmo-Stat,Vector=Compartments[Vos],Vector=Metabolites[Hog1PP],Reference=InitialConcentration&gt;
            </InitialExpression>
          </ModelParameter>
          <ModelParameter cn="CN=Root,Model=Yeast Osmo-Stat,Vector=Values[Fps1Open]" value="0.5" type="ModelValue" simulationType="assignment"/>
          <ModelParameter cn="CN=Root,Model=Yeast Osmo-Stat,Vector=Values[FitVrel]" value="100" type="ModelValue" simulationType="assignment"/>
          <ModelParameter cn="CN=Root,Model=Yeast Osmo-Stat,Vector=Values[FitHog1PPrel]" value="6.1" type="ModelValue" simulationType="assignment"/>
          <ModelParameter cn="CN=Root,Model=Yeast Osmo-Stat,Vector=Values[FitGlyinrel]" value="19.64" type="ModelValue" simulationType="assignment"/>
          <ModelParameter cn="CN=Root,Model=Yeast Osmo-Stat,Vector=Values[Turgor2Osm]" value="242026.1220777375" type="ModelValue" simulationType="assignment"/>
          <ModelParameter cn="CN=Root,Model=Yeast Osmo-Stat,Vector=Values[s1]" value="0" type="ModelValue" simulationType="fixed"/>
          <ModelParameter cn="CN=Root,Model=Yeast Osmo-Stat,Vector=Values[s2]" value="0" type="ModelValue" simulationType="fixed"/>
          <ModelParameter cn="CN=Root,Model=Yeast Osmo-Stat,Vector=Values[VP]" value="47.91198408405031" type="ModelValue" simulationType="assignment"/>
          <ModelParameter cn="CN=Root,Model=Yeast Osmo-Stat,Vector=Values[Slt2PrelIni]" value="0.246" type="ModelValue" simulationType="fixed"/>
          <ModelParameter cn="CN=Root,Model=Yeast Osmo-Stat,Vector=Values[FitSlt2Prel]" value="24.6" type="ModelValue" simulationType="assignment"/>
          <ModelParameter cn="CN=Root,Model=Yeast Osmo-Stat,Vector=Values[ts]" value="800000" type="ModelValue" simulationType="fixed"/>
          <ModelParameter cn="CN=Root,Model=Yeast Osmo-Stat,Vector=Values[toff]" value="120" type="ModelValue" simulationType="fixed"/>
          <ModelParameter cn="CN=Root,Model=Yeast Osmo-Stat,Vector=Values[k6b]" value="0.002302438470635196" type="ModelValue" simulationType="fixed">
            <InitialExpression>
              (&lt;CN=Root,Model=Yeast Osmo-Stat,Vector=Reactions[v5],ParameterGroup=Parameters,Parameter=k,Reference=Value&gt;*&lt;CN=Root,Model=Yeast Osmo-Stat,Vector=Compartments[Vos],Vector=Metabolites[Hog1PP],Reference=InitialConcentration&gt;*&lt;CN=Root,Model=Yeast Osmo-Stat,Vector=Compartments[Membrane],Vector=Metabolites[Fps1],Reference=InitialConcentration&gt;-&lt;CN=Root,Model=Yeast Osmo-Stat,Vector=Reactions[v6],ParameterGroup=Parameters,Parameter=k,Reference=Value&gt;*&lt;CN=Root,Model=Yeast Osmo-Stat,Vector=Compartments[Membrane],Vector=Metabolites[Fps1P],Reference=InitialConcentration&gt;*&lt;CN=Root,Model=Yeast Osmo-Stat,Vector=Compartments[Vos],Vector=Metabolites[Slt2P],Reference=InitialConcentration&gt;)/&lt;CN=Root,Model=Yeast Osmo-Stat,Vector=Compartments[Membrane],Vector=Metabolites[Fps1P],Reference=InitialConcentration&gt;
            </InitialExpression>
          </ModelParameter>
          <ModelParameter cn="CN=Root,Model=Yeast Osmo-Stat,Vector=Values[k1]" value="25.4711" type="ModelValue" simulationType="fixed"/>
          <ModelParameter cn="CN=Root,Model=Yeast Osmo-Stat,Vector=Values[Vmax2]" value="2.15338" type="ModelValue" simulationType="fixed"/>
          <ModelParameter cn="CN=Root,Model=Yeast Osmo-Stat,Vector=Values[Km2]" value="0.0009391650000000001" type="ModelValue" simulationType="fixed"/>
          <ModelParameter cn="CN=Root,Model=Yeast Osmo-Stat,Vector=Values[HOGSignal]" value="0.01404533383442059" type="ModelValue" simulationType="ode">
            <InitialExpression>
              (&lt;CN=Root,Model=Yeast Osmo-Stat,Vector=Values[k0],Reference=InitialValue&gt;-&lt;CN=Root,Model=Yeast Osmo-Stat,Vector=Compartments[Vos],Reference=InitialVolume&gt;*&lt;CN=Root,Model=Yeast Osmo-Stat,Vector=Values[Vmax2],Reference=InitialValue&gt;-&lt;CN=Root,Model=Yeast Osmo-Stat,Vector=Values[k1],Reference=InitialValue&gt;*&lt;CN=Root,Model=Yeast Osmo-Stat,Vector=Values[Km2],Reference=InitialValue&gt;+sqrt((&lt;CN=Root,Model=Yeast Osmo-Stat,Vector=Values[k0],Reference=InitialValue&gt;-&lt;CN=Root,Model=Yeast Osmo-Stat,Vector=Compartments[Vos],Reference=InitialVolume&gt;*&lt;CN=Root,Model=Yeast Osmo-Stat,Vector=Values[Vmax2],Reference=InitialValue&gt;-&lt;CN=Root,Model=Yeast Osmo-Stat,Vector=Values[k1],Reference=InitialValue&gt;*&lt;CN=Root,Model=Yeast Osmo-Stat,Vector=Values[Km2],Reference=InitialValue&gt;)^2+4*&lt;CN=Root,Model=Yeast Osmo-Stat,Vector=Values[k0],Reference=InitialValue&gt;*&lt;CN=Root,Model=Yeast Osmo-Stat,Vector=Values[k1],Reference=InitialValue&gt;*&lt;CN=Root,Model=Yeast Osmo-Stat,Vector=Values[Km2],Reference=InitialValue&gt;))/(2*&lt;CN=Root,Model=Yeast Osmo-Stat,Vector=Values[k1],Reference=InitialValue&gt;)
            </InitialExpression>
          </ModelParameter>
          <ModelParameter cn="CN=Root,Model=Yeast Osmo-Stat,Vector=Values[k9]" value="0.0772144" type="ModelValue" simulationType="fixed"/>
          <ModelParameter cn="CN=Root,Model=Yeast Osmo-Stat,Vector=Values[k10]" value="0.000131323" type="ModelValue" simulationType="fixed"/>
          <ModelParameter cn="CN=Root,Model=Yeast Osmo-Stat,Vector=Values[Km11]" value="0.0180575" type="ModelValue" simulationType="fixed"/>
          <ModelParameter cn="CN=Root,Model=Yeast Osmo-Stat,Vector=Values[Slt2Signal]" value="0.2449238614638651" type="ModelValue" simulationType="ode">
            <InitialExpression>
              (&lt;CN=Root,Model=Yeast Osmo-Stat,Vector=Values[k9],Reference=InitialValue&gt;*&lt;CN=Root,Model=Yeast Osmo-Stat,Vector=Compartments[Vos],Reference=InitialVolume&gt;-&lt;CN=Root,Model=Yeast Osmo-Stat,Vector=Values[Vmax11],Reference=InitialValue&gt;*&lt;CN=Root,Model=Yeast Osmo-Stat,Vector=Compartments[Membrane],Vector=Metabolites[Sensitizer],Reference=InitialConcentration&gt;^&lt;CN=Root,Model=Yeast Osmo-Stat,Vector=Values[SW_Sensitizer],Reference=InitialValue&gt;-&lt;CN=Root,Model=Yeast Osmo-Stat,Vector=Values[k10],Reference=InitialValue&gt;*&lt;CN=Root,Model=Yeast Osmo-Stat,Vector=Values[Km11],Reference=InitialValue&gt;+sqrt((&lt;CN=Root,Model=Yeast Osmo-Stat,Vector=Values[Vmax11],Reference=InitialValue&gt;*&lt;CN=Root,Model=Yeast Osmo-Stat,Vector=Compartments[Membrane],Vector=Metabolites[Sensitizer],Reference=InitialConcentration&gt;^&lt;CN=Root,Model=Yeast Osmo-Stat,Vector=Values[SW_Sensitizer],Reference=InitialValue&gt;+&lt;CN=Root,Model=Yeast Osmo-Stat,Vector=Values[k10],Reference=InitialValue&gt;*&lt;CN=Root,Model=Yeast Osmo-Stat,Vector=Values[Km11],Reference=InitialValue&gt;-&lt;CN=Root,Model=Yeast Osmo-Stat,Vector=Values[k9],Reference=InitialValue&gt;*&lt;CN=Root,Model=Yeast Osmo-Stat,Vector=Compartments[Vos],Reference=InitialVolume&gt;)^2+4*&lt;CN=Root,Model=Yeast Osmo-Stat,Vector=Values[k10],Reference=InitialValue&gt;*&lt;CN=Root,Model=Yeast Osmo-Stat,Vector=Compartments[Vos],Reference=InitialVolume&gt;*&lt;CN=Root,Model=Yeast Osmo-Stat,Vector=Values[k9],Reference=InitialValue&gt;*&lt;CN=Root,Model=Yeast Osmo-Stat,Vector=Values[Km11],Reference=InitialValue&gt;))/(2*&lt;CN=Root,Model=Yeast Osmo-Stat,Vector=Values[k10],Reference=InitialValue&gt;)
            </InitialExpression>
          </ModelParameter>
          <ModelParameter cn="CN=Root,Model=Yeast Osmo-Stat,Vector=Values[k4]" value="0.06345114049527253" type="ModelValue" simulationType="fixed">
            <InitialExpression>
              &lt;CN=Root,Model=Yeast Osmo-Stat,Vector=Reactions[v3],ParameterGroup=Parameters,Parameter=k,Reference=Value&gt;*&lt;CN=Root,Model=Yeast Osmo-Stat,Vector=Values[HOGSignal],Reference=InitialValue&gt;*&lt;CN=Root,Model=Yeast Osmo-Stat,Vector=Compartments[Vos],Vector=Metabolites[Hog1],Reference=InitialConcentration&gt;/(&lt;CN=Root,Model=Yeast Osmo-Stat,Vector=Compartments[Vos],Vector=Metabolites[Hog1PP],Reference=InitialConcentration&gt;*(1+&lt;CN=Root,Model=Yeast Osmo-Stat,Vector=Reactions[v3],ParameterGroup=Parameters,Parameter=Ki,Reference=Value&gt;*&lt;CN=Root,Model=Yeast Osmo-Stat,Vector=Compartments[Vos],Vector=Metabolites[Slt2P],Reference=InitialConcentration&gt;^&lt;CN=Root,Model=Yeast Osmo-Stat,Vector=Reactions[v3],ParameterGroup=Parameters,Parameter=n,Reference=Value&gt;)^&lt;CN=Root,Model=Yeast Osmo-Stat,Vector=Values[SW_SI],Reference=InitialValue&gt;)
            </InitialExpression>
          </ModelParameter>
          <ModelParameter cn="CN=Root,Model=Yeast Osmo-Stat,Vector=Values[v0]" value="59.901" type="ModelValue" simulationType="assignment"/>
          <ModelParameter cn="CN=Root,Model=Yeast Osmo-Stat,Vector=Values[v1]" value="0.3577501026299104" type="ModelValue" simulationType="assignment"/>
          <ModelParameter cn="CN=Root,Model=Yeast Osmo-Stat,Vector=Values[v2]" value="59.54324989737009" type="ModelValue" simulationType="assignment"/>
          <ModelParameter cn="CN=Root,Model=Yeast Osmo-Stat,Vector=Values[v9]" value="2.2778248" type="ModelValue" simulationType="assignment"/>
          <ModelParameter cn="CN=Root,Model=Yeast Osmo-Stat,Vector=Values[v10]" value="3.216413625901915e-05" type="ModelValue" simulationType="assignment"/>
          <ModelParameter cn="CN=Root,Model=Yeast Osmo-Stat,Vector=Values[v11]" value="2.277792635863275" type="ModelValue" simulationType="assignment"/>
          <ModelParameter cn="CN=Root,Model=Yeast Osmo-Stat,Vector=Values[A0]" value="65.63429036687326" type="ModelValue" simulationType="assignment"/>
          <ModelParameter cn="CN=Root,Model=Yeast Osmo-Stat,Vector=Values[Area]" value="65.63429036687326" type="ModelValue" simulationType="assignment"/>
          <ModelParameter cn="CN=Root,Model=Yeast Osmo-Stat,Vector=Values[Vmax11]" value="0.713377" type="ModelValue" simulationType="fixed"/>
          <ModelParameter cn="CN=Root,Model=Yeast Osmo-Stat,Vector=Values[cen]" value="0" type="ModelValue" simulationType="assignment"/>
          <ModelParameter cn="CN=Root,Model=Yeast Osmo-Stat,Vector=Values[k13]" value="0.00929448471385764" type="ModelValue" simulationType="assignment"/>
          <ModelParameter cn="CN=Root,Model=Yeast Osmo-Stat,Vector=Values[k15]" value="0.001185549848159917" type="ModelValue" simulationType="assignment"/>
          <ModelParameter cn="CN=Root,Model=Yeast Osmo-Stat,Vector=Values[SW_Sensitizer]" value="1" type="ModelValue" simulationType="fixed"/>
          <ModelParameter cn="CN=Root,Model=Yeast Osmo-Stat,Vector=Values[SW_HI]" value="0" type="ModelValue" simulationType="fixed"/>
          <ModelParameter cn="CN=Root,Model=Yeast Osmo-Stat,Vector=Values[SW_SI]" value="0" type="ModelValue" simulationType="fixed"/>
          <ModelParameter cn="CN=Root,Model=Yeast Osmo-Stat,Vector=Values[Sensitizer]" value="3.42838" type="ModelValue" simulationType="fixed"/>
        </ModelParameterGroup>
        <ModelParameterGroup cn="String=Kinetic Parameters" type="Group">
          <ModelParameterGroup cn="CN=Root,Model=Yeast Osmo-Stat,Vector=Reactions[v6]" type="Reaction">
            <ModelParameter cn="CN=Root,Model=Yeast Osmo-Stat,Vector=Reactions[v6],ParameterGroup=Parameters,Parameter=k" value="1.1077e-06" type="ReactionParameter" simulationType="fixed"/>
          </ModelParameterGroup>
          <ModelParameterGroup cn="CN=Root,Model=Yeast Osmo-Stat,Vector=Reactions[v7]" type="Reaction">
            <ModelParameter cn="CN=Root,Model=Yeast Osmo-Stat,Vector=Reactions[v7],ParameterGroup=Parameters,Parameter=k" value="849.986" type="ReactionParameter" simulationType="fixed"/>
            <ModelParameter cn="CN=Root,Model=Yeast Osmo-Stat,Vector=Reactions[v7],ParameterGroup=Parameters,Parameter=Km" value="0.08428073650571911" type="ReactionParameter" simulationType="assignment">
              <InitialExpression>
                &lt;CN=Root,Model=Yeast Osmo-Stat,Vector=Values[Km7],Reference=InitialValue&gt;
              </InitialExpression>
            </ModelParameter>
          </ModelParameterGroup>
          <ModelParameterGroup cn="CN=Root,Model=Yeast Osmo-Stat,Vector=Reactions[v8]" type="Reaction">
            <ModelParameter cn="CN=Root,Model=Yeast Osmo-Stat,Vector=Reactions[v8],ParameterGroup=Parameters,Parameter=A" value="65.63429036687326" type="ReactionParameter" simulationType="assignment">
              <InitialExpression>
                &lt;CN=Root,Model=Yeast Osmo-Stat,Vector=Values[Area],Reference=InitialValue&gt;
              </InitialExpression>
            </ModelParameter>
            <ModelParameter cn="CN=Root,Model=Yeast Osmo-Stat,Vector=Reactions[v8],ParameterGroup=Parameters,Parameter=f" value="0.5" type="ReactionParameter" simulationType="assignment">
              <InitialExpression>
                &lt;CN=Root,Model=Yeast Osmo-Stat,Vector=Values[Fps1Open],Reference=InitialValue&gt;
              </InitialExpression>
            </ModelParameter>
            <ModelParameter cn="CN=Root,Model=Yeast Osmo-Stat,Vector=Reactions[v8],ParameterGroup=Parameters,Parameter=ks" value="0.000776772" type="ReactionParameter" simulationType="fixed"/>
          </ModelParameterGroup>
          <ModelParameterGroup cn="CN=Root,Model=Yeast Osmo-Stat,Vector=Reactions[v3]" type="Reaction">
            <ModelParameter cn="CN=Root,Model=Yeast Osmo-Stat,Vector=Reactions[v3],ParameterGroup=Parameters,Parameter=k" value="0.231769" type="ReactionParameter" simulationType="fixed"/>
            <ModelParameter cn="CN=Root,Model=Yeast Osmo-Stat,Vector=Reactions[v3],ParameterGroup=Parameters,Parameter=M1" value="0.01404533383442059" type="ReactionParameter" simulationType="assignment">
              <InitialExpression>
                &lt;CN=Root,Model=Yeast Osmo-Stat,Vector=Values[HOGSignal],Reference=InitialValue&gt;
              </InitialExpression>
            </ModelParameter>
            <ModelParameter cn="CN=Root,Model=Yeast Osmo-Stat,Vector=Reactions[v3],ParameterGroup=Parameters,Parameter=Ki" value="0.1" type="ReactionParameter" simulationType="fixed"/>
            <ModelParameter cn="CN=Root,Model=Yeast Osmo-Stat,Vector=Reactions[v3],ParameterGroup=Parameters,Parameter=n" value="0.1" type="ReactionParameter" simulationType="fixed"/>
            <ModelParameter cn="CN=Root,Model=Yeast Osmo-Stat,Vector=Reactions[v3],ParameterGroup=Parameters,Parameter=ko" value="0" type="ReactionParameter" simulationType="assignment">
              <InitialExpression>
                &lt;CN=Root,Model=Yeast Osmo-Stat,Vector=Values[SW_SI],Reference=InitialValue&gt;
              </InitialExpression>
            </ModelParameter>
          </ModelParameterGroup>
          <ModelParameterGroup cn="CN=Root,Model=Yeast Osmo-Stat,Vector=Reactions[v4]" type="Reaction">
            <ModelParameter cn="CN=Root,Model=Yeast Osmo-Stat,Vector=Reactions[v4],ParameterGroup=Parameters,Parameter=k1" value="0.06345114049527253" type="ReactionParameter" simulationType="assignment">
              <InitialExpression>
                &lt;CN=Root,Model=Yeast Osmo-Stat,Vector=Values[k4],Reference=InitialValue&gt;
              </InitialExpression>
            </ModelParameter>
          </ModelParameterGroup>
          <ModelParameterGroup cn="CN=Root,Model=Yeast Osmo-Stat,Vector=Reactions[v5]" type="Reaction">
            <ModelParameter cn="CN=Root,Model=Yeast Osmo-Stat,Vector=Reactions[v5],ParameterGroup=Parameters,Parameter=k" value="0.12348" type="ReactionParameter" simulationType="fixed"/>
          </ModelParameterGroup>
          <ModelParameterGroup cn="CN=Root,Model=Yeast Osmo-Stat,Vector=Reactions[v12]" type="Reaction">
            <ModelParameter cn="CN=Root,Model=Yeast Osmo-Stat,Vector=Reactions[v12],ParameterGroup=Parameters,Parameter=k" value="0.00929813" type="ReactionParameter" simulationType="fixed"/>
            <ModelParameter cn="CN=Root,Model=Yeast Osmo-Stat,Vector=Reactions[v12],ParameterGroup=Parameters,Parameter=M1" value="0.2449238614638651" type="ReactionParameter" simulationType="assignment">
              <InitialExpression>
                &lt;CN=Root,Model=Yeast Osmo-Stat,Vector=Values[Slt2Signal],Reference=InitialValue&gt;
              </InitialExpression>
            </ModelParameter>
            <ModelParameter cn="CN=Root,Model=Yeast Osmo-Stat,Vector=Reactions[v12],ParameterGroup=Parameters,Parameter=Ki" value="0.1" type="ReactionParameter" simulationType="fixed"/>
            <ModelParameter cn="CN=Root,Model=Yeast Osmo-Stat,Vector=Reactions[v12],ParameterGroup=Parameters,Parameter=n" value="0.1" type="ReactionParameter" simulationType="fixed"/>
            <ModelParameter cn="CN=Root,Model=Yeast Osmo-Stat,Vector=Reactions[v12],ParameterGroup=Parameters,Parameter=ko" value="0" type="ReactionParameter" simulationType="assignment">
              <InitialExpression>
                &lt;CN=Root,Model=Yeast Osmo-Stat,Vector=Values[SW_HI],Reference=InitialValue&gt;
              </InitialExpression>
            </ModelParameter>
          </ModelParameterGroup>
          <ModelParameterGroup cn="CN=Root,Model=Yeast Osmo-Stat,Vector=Reactions[v13]" type="Reaction">
            <ModelParameter cn="CN=Root,Model=Yeast Osmo-Stat,Vector=Reactions[v13],ParameterGroup=Parameters,Parameter=k1" value="0.00929448471385764" type="ReactionParameter" simulationType="assignment">
              <InitialExpression>
                &lt;CN=Root,Model=Yeast Osmo-Stat,Vector=Values[k13],Reference=InitialValue&gt;
              </InitialExpression>
            </ModelParameter>
          </ModelParameterGroup>
          <ModelParameterGroup cn="CN=Root,Model=Yeast Osmo-Stat,Vector=Reactions[v14]" type="Reaction">
            <ModelParameter cn="CN=Root,Model=Yeast Osmo-Stat,Vector=Reactions[v14],ParameterGroup=Parameters,Parameter=k" value="0.113591" type="ReactionParameter" simulationType="fixed"/>
            <ModelParameter cn="CN=Root,Model=Yeast Osmo-Stat,Vector=Reactions[v14],ParameterGroup=Parameters,Parameter=ko" value="1" type="ReactionParameter" simulationType="assignment">
              <InitialExpression>
                &lt;CN=Root,Model=Yeast Osmo-Stat,Vector=Values[SW_Sensitizer],Reference=InitialValue&gt;
              </InitialExpression>
            </ModelParameter>
          </ModelParameterGroup>
          <ModelParameterGroup cn="CN=Root,Model=Yeast Osmo-Stat,Vector=Reactions[v15]" type="Reaction">
            <ModelParameter cn="CN=Root,Model=Yeast Osmo-Stat,Vector=Reactions[v15],ParameterGroup=Parameters,Parameter=k" value="0.001185549848159917" type="ReactionParameter" simulationType="assignment">
              <InitialExpression>
                &lt;CN=Root,Model=Yeast Osmo-Stat,Vector=Values[k15],Reference=InitialValue&gt;
              </InitialExpression>
            </ModelParameter>
            <ModelParameter cn="CN=Root,Model=Yeast Osmo-Stat,Vector=Reactions[v15],ParameterGroup=Parameters,Parameter=KO" value="1" type="ReactionParameter" simulationType="assignment">
              <InitialExpression>
                &lt;CN=Root,Model=Yeast Osmo-Stat,Vector=Values[SW_Sensitizer],Reference=InitialValue&gt;
              </InitialExpression>
            </ModelParameter>
          </ModelParameterGroup>
          <ModelParameterGroup cn="CN=Root,Model=Yeast Osmo-Stat,Vector=Reactions[v16]" type="Reaction">
            <ModelParameter cn="CN=Root,Model=Yeast Osmo-Stat,Vector=Reactions[v16],ParameterGroup=Parameters,Parameter=k" value="3.26314" type="ReactionParameter" simulationType="fixed"/>
            <ModelParameter cn="CN=Root,Model=Yeast Osmo-Stat,Vector=Reactions[v16],ParameterGroup=Parameters,Parameter=Ki" value="3.08897" type="ReactionParameter" simulationType="fixed"/>
            <ModelParameter cn="CN=Root,Model=Yeast Osmo-Stat,Vector=Reactions[v16],ParameterGroup=Parameters,Parameter=n" value="999.898" type="ReactionParameter" simulationType="fixed"/>
            <ModelParameter cn="CN=Root,Model=Yeast Osmo-Stat,Vector=Reactions[v16],ParameterGroup=Parameters,Parameter=ko" value="1" type="ReactionParameter" simulationType="assignment">
              <InitialExpression>
                &lt;CN=Root,Model=Yeast Osmo-Stat,Vector=Values[SW_Sensitizer],Reference=InitialValue&gt;
              </InitialExpression>
            </ModelParameter>
          </ModelParameterGroup>
          <ModelParameterGroup cn="CN=Root,Model=Yeast Osmo-Stat,Vector=Reactions[v6b]" type="Reaction">
            <ModelParameter cn="CN=Root,Model=Yeast Osmo-Stat,Vector=Reactions[v6b],ParameterGroup=Parameters,Parameter=k1" value="0.002302438470635196" type="ReactionParameter" simulationType="assignment">
              <InitialExpression>
                &lt;CN=Root,Model=Yeast Osmo-Stat,Vector=Values[k6b],Reference=InitialValue&gt;
              </InitialExpression>
            </ModelParameter>
          </ModelParameterGroup>
        </ModelParameterGroup>
      </ModelParameterSet>
    </ListOfModelParameterSets>
    <StateTemplate>
      <StateTemplateVariable objectReference="Model_3"/>
      <StateTemplateVariable objectReference="ModelValue_38"/>
      <StateTemplateVariable objectReference="ModelValue_42"/>
      <StateTemplateVariable objectReference="Compartment_1"/>
      <StateTemplateVariable objectReference="Metabolite_17"/>
      <StateTemplateVariable objectReference="Metabolite_21"/>
      <StateTemplateVariable objectReference="Metabolite_7"/>
      <StateTemplateVariable objectReference="Metabolite_9"/>
      <StateTemplateVariable objectReference="Metabolite_1"/>
      <StateTemplateVariable objectReference="Metabolite_13"/>
      <StateTemplateVariable objectReference="Metabolite_11"/>
      <StateTemplateVariable objectReference="Metabolite_19"/>
      <StateTemplateVariable objectReference="Metabolite_5"/>
      <StateTemplateVariable objectReference="Metabolite_3"/>
      <StateTemplateVariable objectReference="Metabolite_15"/>
      <StateTemplateVariable objectReference="Compartment_3"/>
      <StateTemplateVariable objectReference="Compartment_5"/>
      <StateTemplateVariable objectReference="ModelValue_14"/>
      <StateTemplateVariable objectReference="ModelValue_20"/>
      <StateTemplateVariable objectReference="ModelValue_22"/>
      <StateTemplateVariable objectReference="ModelValue_29"/>
      <StateTemplateVariable objectReference="ModelValue_44"/>
      <StateTemplateVariable objectReference="ModelValue_45"/>
      <StateTemplateVariable objectReference="ModelValue_46"/>
      <StateTemplateVariable objectReference="ModelValue_47"/>
      <StateTemplateVariable objectReference="ModelValue_48"/>
      <StateTemplateVariable objectReference="ModelValue_49"/>
      <StateTemplateVariable objectReference="ModelValue_51"/>
      <StateTemplateVariable objectReference="ModelValue_53"/>
      <StateTemplateVariable objectReference="ModelValue_54"/>
      <StateTemplateVariable objectReference="ModelValue_55"/>
      <StateTemplateVariable objectReference="ModelValue_11"/>
      <StateTemplateVariable objectReference="ModelValue_12"/>
      <StateTemplateVariable objectReference="ModelValue_17"/>
      <StateTemplateVariable objectReference="ModelValue_18"/>
      <StateTemplateVariable objectReference="ModelValue_19"/>
      <StateTemplateVariable objectReference="ModelValue_23"/>
      <StateTemplateVariable objectReference="ModelValue_24"/>
      <StateTemplateVariable objectReference="ModelValue_25"/>
      <StateTemplateVariable objectReference="ModelValue_26"/>
      <StateTemplateVariable objectReference="ModelValue_31"/>
      <StateTemplateVariable objectReference="ModelValue_50"/>
      <StateTemplateVariable objectReference="Compartment_7"/>
      <StateTemplateVariable objectReference="ModelValue_0"/>
      <StateTemplateVariable objectReference="ModelValue_1"/>
      <StateTemplateVariable objectReference="ModelValue_2"/>
      <StateTemplateVariable objectReference="ModelValue_3"/>
      <StateTemplateVariable objectReference="ModelValue_4"/>
      <StateTemplateVariable objectReference="ModelValue_5"/>
      <StateTemplateVariable objectReference="ModelValue_6"/>
      <StateTemplateVariable objectReference="ModelValue_7"/>
      <StateTemplateVariable objectReference="ModelValue_8"/>
      <StateTemplateVariable objectReference="ModelValue_9"/>
      <StateTemplateVariable objectReference="ModelValue_10"/>
      <StateTemplateVariable objectReference="ModelValue_13"/>
      <StateTemplateVariable objectReference="ModelValue_15"/>
      <StateTemplateVariable objectReference="ModelValue_16"/>
      <StateTemplateVariable objectReference="ModelValue_21"/>
      <StateTemplateVariable objectReference="ModelValue_27"/>
      <StateTemplateVariable objectReference="ModelValue_28"/>
      <StateTemplateVariable objectReference="ModelValue_30"/>
      <StateTemplateVariable objectReference="ModelValue_32"/>
      <StateTemplateVariable objectReference="ModelValue_33"/>
      <StateTemplateVariable objectReference="ModelValue_34"/>
      <StateTemplateVariable objectReference="ModelValue_35"/>
      <StateTemplateVariable objectReference="ModelValue_36"/>
      <StateTemplateVariable objectReference="ModelValue_37"/>
      <StateTemplateVariable objectReference="ModelValue_39"/>
      <StateTemplateVariable objectReference="ModelValue_40"/>
      <StateTemplateVariable objectReference="ModelValue_41"/>
      <StateTemplateVariable objectReference="ModelValue_43"/>
      <StateTemplateVariable objectReference="ModelValue_52"/>
      <StateTemplateVariable objectReference="ModelValue_56"/>
      <StateTemplateVariable objectReference="ModelValue_57"/>
      <StateTemplateVariable objectReference="ModelValue_58"/>
      <StateTemplateVariable objectReference="ModelValue_59"/>
    </StateTemplate>
    <InitialState type="initialState">
      0 0.01404533383442059 0.2449238614638651 29.5 1.537324257524669e+16 2.064618947577e+18 3.312621835432746e+17 2.594396959572235e+18 3.197757290490003e+24 5.419927611000005e+25 6.356789363095316e+17 1.537324257524669e+16 6.45689731529432e+18 8.918653414352816e+24 7.82878395e+27 50000 50 47.91198408405031 0.6099999999999989 0.5 47.91198408405031 59.901 0.3577501026299104 59.54324989737009 2.2778248 3.216413625901915e-05 2.277792635863275 65.63429036687326 0 0.00929448471385764 0.001185549848159917 0.5900000000000001 20.5 5.62907756305974e-05 502026.1220777379 322026.1134097249 100 6.1 19.64 242026.1220777375 24.6 65.63429036687326 1 8.314 303.15 6.022e+23 1e-09 10 0.013 0.61 14.3 0.41 260000 50 0.8 59.901 0.061 0.08428073650571911 0 0 0.246 800000 120 0.002302438470635196 25.4711 2.15338 0.0009391650000000001 0.0772144 0.000131323 0.0180575 0.06345114049527253 0.713377 1 0 0 3.42838 
    </InitialState>
  </Model>
  <ListOfTasks>
    <Task key="Task_14" name="Steady-State" type="steadyState" scheduled="false" updateModel="false">
      <Report reference="Report_9" target="" append="1" confirmOverwrite="0"/>
      <Problem>
        <Parameter name="JacobianRequested" type="bool" value="1"/>
        <Parameter name="StabilityAnalysisRequested" type="bool" value="1"/>
      </Problem>
      <Method name="Enhanced Newton" type="EnhancedNewton">
        <Parameter name="Resolution" type="unsignedFloat" value="1e-09"/>
        <Parameter name="Derivation Factor" type="unsignedFloat" value="0.001"/>
        <Parameter name="Use Newton" type="bool" value="1"/>
        <Parameter name="Use Integration" type="bool" value="1"/>
        <Parameter name="Use Back Integration" type="bool" value="1"/>
        <Parameter name="Accept Negative Concentrations" type="bool" value="0"/>
        <Parameter name="Iteration Limit" type="unsignedInteger" value="50"/>
        <Parameter name="Maximum duration for forward integration" type="unsignedFloat" value="1000000000"/>
        <Parameter name="Maximum duration for backward integration" type="unsignedFloat" value="1000000"/>
      </Method>
    </Task>
    <Task key="Task_15" name="Time-Course" type="timeCourse" scheduled="false" updateModel="false">
      <Report reference="Report_9" target="" append="0" confirmOverwrite="0"/>
      <Problem>
        <Parameter name="StepNumber" type="unsignedInteger" value="4000"/>
        <Parameter name="StepSize" type="float" value="1"/>
        <Parameter name="Duration" type="float" value="4000"/>
        <Parameter name="TimeSeriesRequested" type="bool" value="1"/>
        <Parameter name="OutputStartTime" type="float" value="0"/>
        <Parameter name="Output Event" type="bool" value="0"/>
        <Parameter name="Continue on Simultaneous Events" type="bool" value="0"/>
      </Problem>
      <Method name="Deterministic (LSODA)" type="Deterministic(LSODA)">
        <Parameter name="Integrate Reduced Model" type="bool" value="0"/>
        <Parameter name="Relative Tolerance" type="unsignedFloat" value="1e-08"/>
        <Parameter name="Absolute Tolerance" type="unsignedFloat" value="1e-08"/>
        <Parameter name="Max Internal Steps" type="unsignedInteger" value="100000"/>
      </Method>
    </Task>
    <Task key="Task_16" name="Scan" type="scan" scheduled="false" updateModel="false">
      <Problem>
        <Parameter name="Subtask" type="unsignedInteger" value="1"/>
        <ParameterGroup name="ScanItems">
          <ParameterGroup name="ScanItem">
            <Parameter name="Maximum" type="float" value="840"/>
            <Parameter name="Minimum" type="float" value="840"/>
            <Parameter name="Number of steps" type="unsignedInteger" value="1"/>
            <Parameter name="Object" type="cn" value="CN=Root,Model=Yeast Osmo-Stat,Vector=Values[ts],Reference=InitialValue"/>
            <Parameter name="Type" type="unsignedInteger" value="1"/>
            <Parameter name="log" type="bool" value="0"/>
          </ParameterGroup>
        </ParameterGroup>
        <Parameter name="Output in subtask" type="bool" value="1"/>
        <Parameter name="Adjust initial conditions" type="bool" value="0"/>
      </Problem>
      <Method name="Scan Framework" type="ScanFramework">
      </Method>
    </Task>
    <Task key="Task_17" name="Elementary Flux Modes" type="fluxMode" scheduled="false" updateModel="false">
      <Report reference="Report_10" target="" append="1" confirmOverwrite="0"/>
      <Problem>
      </Problem>
      <Method name="EFM Algorithm" type="EFMAlgorithm">
      </Method>
    </Task>
    <Task key="Task_18" name="Optimization" type="optimization" scheduled="false" updateModel="false">
      <Report reference="Report_11" target="" append="1" confirmOverwrite="0"/>
      <Problem>
        <Parameter name="Subtask" type="cn" value="CN=Root,Vector=TaskList[Steady-State]"/>
        <ParameterText name="ObjectiveExpression" type="expression">
          
        </ParameterText>
        <Parameter name="Maximize" type="bool" value="0"/>
        <Parameter name="Randomize Start Values" type="bool" value="0"/>
        <Parameter name="Calculate Statistics" type="bool" value="1"/>
        <ParameterGroup name="OptimizationItemList">
        </ParameterGroup>
        <ParameterGroup name="OptimizationConstraintList">
        </ParameterGroup>
      </Problem>
      <Method name="Random Search" type="RandomSearch">
        <Parameter name="Number of Iterations" type="unsignedInteger" value="100000"/>
        <Parameter name="Random Number Generator" type="unsignedInteger" value="1"/>
        <Parameter name="Seed" type="unsignedInteger" value="0"/>
      </Method>
    </Task>
    <Task key="Task_19" name="Parameter Estimation" type="parameterFitting" scheduled="true" updateModel="true">
      <Report reference="Report_12" target="Sl_Se_NHI_NSI_est.txt" append="0" confirmOverwrite="1"/>
      <Problem>
        <Parameter name="Maximize" type="bool" value="0"/>
        <Parameter name="Randomize Start Values" type="bool" value="0"/>
        <Parameter name="Calculate Statistics" type="bool" value="1"/>
        <ParameterGroup name="OptimizationItemList">
          <ParameterGroup name="FitItem">
            <ParameterGroup name="Affected Cross Validation Experiments">
            </ParameterGroup>
            <ParameterGroup name="Affected Experiments">
            </ParameterGroup>
            <Parameter name="LowerBound" type="cn" value="1e-06"/>
            <Parameter name="ObjectCN" type="cn" value="CN=Root,Model=Yeast Osmo-Stat,Vector=Values[k0],Reference=InitialValue"/>
            <Parameter name="StartValue" type="float" value="59.901"/>
            <Parameter name="UpperBound" type="cn" value="1e+06"/>
          </ParameterGroup>
          <ParameterGroup name="FitItem">
            <ParameterGroup name="Affected Cross Validation Experiments">
            </ParameterGroup>
            <ParameterGroup name="Affected Experiments">
            </ParameterGroup>
            <Parameter name="LowerBound" type="cn" value="1e-06"/>
            <Parameter name="ObjectCN" type="cn" value="CN=Root,Model=Yeast Osmo-Stat,Vector=Values[k1],Reference=InitialValue"/>
            <Parameter name="StartValue" type="float" value="25.4711"/>
            <Parameter name="UpperBound" type="cn" value="1e+06"/>
          </ParameterGroup>
          <ParameterGroup name="FitItem">
            <ParameterGroup name="Affected Cross Validation Experiments">
            </ParameterGroup>
            <ParameterGroup name="Affected Experiments">
            </ParameterGroup>
            <Parameter name="LowerBound" type="cn" value="1e-06"/>
            <Parameter name="ObjectCN" type="cn" value="CN=Root,Model=Yeast Osmo-Stat,Vector=Values[Vmax2],Reference=InitialValue"/>
            <Parameter name="StartValue" type="float" value="2.15338"/>
            <Parameter name="UpperBound" type="cn" value="1e+06"/>
          </ParameterGroup>
          <ParameterGroup name="FitItem">
            <ParameterGroup name="Affected Cross Validation Experiments">
            </ParameterGroup>
            <ParameterGroup name="Affected Experiments">
            </ParameterGroup>
            <Parameter name="LowerBound" type="cn" value="1e-06"/>
            <Parameter name="ObjectCN" type="cn" value="CN=Root,Model=Yeast Osmo-Stat,Vector=Values[Km2],Reference=InitialValue"/>
            <Parameter name="StartValue" type="float" value="0.0009391650000000001"/>
            <Parameter name="UpperBound" type="cn" value="1e+06"/>
          </ParameterGroup>
          <ParameterGroup name="FitItem">
            <ParameterGroup name="Affected Cross Validation Experiments">
            </ParameterGroup>
            <ParameterGroup name="Affected Experiments">
            </ParameterGroup>
            <Parameter name="LowerBound" type="cn" value="1e-06"/>
            <Parameter name="ObjectCN" type="cn" value="CN=Root,Model=Yeast Osmo-Stat,Vector=Reactions[v3],ParameterGroup=Parameters,Parameter=k,Reference=Value"/>
            <Parameter name="StartValue" type="float" value="0.231769"/>
            <Parameter name="UpperBound" type="cn" value="1e+06"/>
          </ParameterGroup>
          <ParameterGroup name="FitItem">
            <ParameterGroup name="Affected Cross Validation Experiments">
            </ParameterGroup>
            <ParameterGroup name="Affected Experiments">
            </ParameterGroup>
            <Parameter name="LowerBound" type="cn" value="1e-6"/>
            <Parameter name="ObjectCN" type="cn" value="CN=Root,Model=Yeast Osmo-Stat,Vector=Reactions[v5],ParameterGroup=Parameters,Parameter=k,Reference=Value"/>
            <Parameter name="StartValue" type="float" value="0.12348"/>
            <Parameter name="UpperBound" type="cn" value="10"/>
          </ParameterGroup>
          <ParameterGroup name="FitItem">
            <ParameterGroup name="Affected Cross Validation Experiments">
            </ParameterGroup>
            <ParameterGroup name="Affected Experiments">
            </ParameterGroup>
            <Parameter name="LowerBound" type="cn" value="1e-06"/>
            <Parameter name="ObjectCN" type="cn" value="CN=Root,Model=Yeast Osmo-Stat,Vector=Reactions[v6],ParameterGroup=Parameters,Parameter=k,Reference=Value"/>
            <Parameter name="StartValue" type="float" value="1.1077e-06"/>
            <Parameter name="UpperBound" type="cn" value="1e+06"/>
          </ParameterGroup>
          <ParameterGroup name="FitItem">
            <ParameterGroup name="Affected Cross Validation Experiments">
            </ParameterGroup>
            <ParameterGroup name="Affected Experiments">
            </ParameterGroup>
            <Parameter name="LowerBound" type="cn" value="1e-06"/>
            <Parameter name="ObjectCN" type="cn" value="CN=Root,Model=Yeast Osmo-Stat,Vector=Reactions[v7],ParameterGroup=Parameters,Parameter=k,Reference=Value"/>
            <Parameter name="StartValue" type="float" value="849.986"/>
            <Parameter name="UpperBound" type="cn" value="1e+06"/>
          </ParameterGroup>
          <ParameterGroup name="FitItem">
            <ParameterGroup name="Affected Cross Validation Experiments">
            </ParameterGroup>
            <ParameterGroup name="Affected Experiments">
            </ParameterGroup>
            <Parameter name="LowerBound" type="cn" value="1e-06"/>
            <Parameter name="ObjectCN" type="cn" value="CN=Root,Model=Yeast Osmo-Stat,Vector=Reactions[v8],ParameterGroup=Parameters,Parameter=ks,Reference=Value"/>
            <Parameter name="StartValue" type="float" value="0.000776772"/>
            <Parameter name="UpperBound" type="cn" value="1e+06"/>
          </ParameterGroup>
          <ParameterGroup name="FitItem">
            <ParameterGroup name="Affected Cross Validation Experiments">
            </ParameterGroup>
            <ParameterGroup name="Affected Experiments">
            </ParameterGroup>
            <Parameter name="LowerBound" type="cn" value="1e-4"/>
            <Parameter name="ObjectCN" type="cn" value="CN=Root,Model=Yeast Osmo-Stat,Vector=Values[k9],Reference=InitialValue"/>
            <Parameter name="StartValue" type="float" value="0.0772144"/>
            <Parameter name="UpperBound" type="cn" value="10"/>
          </ParameterGroup>
          <ParameterGroup name="FitItem">
            <ParameterGroup name="Affected Cross Validation Experiments">
            </ParameterGroup>
            <ParameterGroup name="Affected Experiments">
            </ParameterGroup>
            <Parameter name="LowerBound" type="cn" value="0"/>
            <Parameter name="ObjectCN" type="cn" value="CN=Root,Model=Yeast Osmo-Stat,Vector=Values[k10],Reference=InitialValue"/>
            <Parameter name="StartValue" type="float" value="0.000131323"/>
            <Parameter name="UpperBound" type="cn" value="1"/>
          </ParameterGroup>
          <ParameterGroup name="FitItem">
            <ParameterGroup name="Affected Cross Validation Experiments">
            </ParameterGroup>
            <ParameterGroup name="Affected Experiments">
            </ParameterGroup>
            <Parameter name="LowerBound" type="cn" value="1e-1"/>
            <Parameter name="ObjectCN" type="cn" value="CN=Root,Model=Yeast Osmo-Stat,Vector=Values[Vmax11],Reference=InitialValue"/>
            <Parameter name="StartValue" type="float" value="0.713377"/>
            <Parameter name="UpperBound" type="cn" value="10"/>
          </ParameterGroup>
          <ParameterGroup name="FitItem">
            <ParameterGroup name="Affected Cross Validation Experiments">
            </ParameterGroup>
            <ParameterGroup name="Affected Experiments">
            </ParameterGroup>
            <Parameter name="LowerBound" type="cn" value="1e-4"/>
            <Parameter name="ObjectCN" type="cn" value="CN=Root,Model=Yeast Osmo-Stat,Vector=Values[Km11],Reference=InitialValue"/>
            <Parameter name="StartValue" type="float" value="0.0180575"/>
            <Parameter name="UpperBound" type="cn" value="10"/>
          </ParameterGroup>
          <ParameterGroup name="FitItem">
            <ParameterGroup name="Affected Cross Validation Experiments">
            </ParameterGroup>
            <ParameterGroup name="Affected Experiments">
            </ParameterGroup>
            <Parameter name="LowerBound" type="cn" value="1e-6"/>
            <Parameter name="ObjectCN" type="cn" value="CN=Root,Model=Yeast Osmo-Stat,Vector=Values[Sensitizer],Reference=InitialValue"/>
            <Parameter name="StartValue" type="float" value="3.42838"/>
            <Parameter name="UpperBound" type="cn" value="10"/>
          </ParameterGroup>
          <ParameterGroup name="FitItem">
            <ParameterGroup name="Affected Cross Validation Experiments">
            </ParameterGroup>
            <ParameterGroup name="Affected Experiments">
            </ParameterGroup>
            <Parameter name="LowerBound" type="cn" value="1e-6"/>
            <Parameter name="ObjectCN" type="cn" value="CN=Root,Model=Yeast Osmo-Stat,Vector=Reactions[v12],ParameterGroup=Parameters,Parameter=k,Reference=Value"/>
            <Parameter name="StartValue" type="float" value="0.00929813"/>
            <Parameter name="UpperBound" type="cn" value="1"/>
          </ParameterGroup>
          <ParameterGroup name="FitItem">
            <ParameterGroup name="Affected Cross Validation Experiments">
            </ParameterGroup>
            <ParameterGroup name="Affected Experiments">
            </ParameterGroup>
            <Parameter name="LowerBound" type="cn" value="1e-6"/>
            <Parameter name="ObjectCN" type="cn" value="CN=Root,Model=Yeast Osmo-Stat,Vector=Reactions[v14],ParameterGroup=Parameters,Parameter=k,Reference=Value"/>
            <Parameter name="StartValue" type="float" value="0.113591"/>
            <Parameter name="UpperBound" type="cn" value="1"/>
          </ParameterGroup>
          <ParameterGroup name="FitItem">
            <ParameterGroup name="Affected Cross Validation Experiments">
            </ParameterGroup>
            <ParameterGroup name="Affected Experiments">
            </ParameterGroup>
            <Parameter name="LowerBound" type="cn" value="1e-06"/>
            <Parameter name="ObjectCN" type="cn" value="CN=Root,Model=Yeast Osmo-Stat,Vector=Reactions[v16],ParameterGroup=Parameters,Parameter=k,Reference=Value"/>
            <Parameter name="StartValue" type="float" value="3.26314"/>
            <Parameter name="UpperBound" type="cn" value="1e+06"/>
          </ParameterGroup>
          <ParameterGroup name="FitItem">
            <ParameterGroup name="Affected Cross Validation Experiments">
            </ParameterGroup>
            <ParameterGroup name="Affected Experiments">
            </ParameterGroup>
            <Parameter name="LowerBound" type="cn" value="1e-6"/>
            <Parameter name="ObjectCN" type="cn" value="CN=Root,Model=Yeast Osmo-Stat,Vector=Reactions[v16],ParameterGroup=Parameters,Parameter=Ki,Reference=Value"/>
            <Parameter name="StartValue" type="float" value="3.08897"/>
            <Parameter name="UpperBound" type="cn" value="10"/>
          </ParameterGroup>
          <ParameterGroup name="FitItem">
            <ParameterGroup name="Affected Cross Validation Experiments">
            </ParameterGroup>
            <ParameterGroup name="Affected Experiments">
            </ParameterGroup>
            <Parameter name="LowerBound" type="cn" value="1"/>
            <Parameter name="ObjectCN" type="cn" value="CN=Root,Model=Yeast Osmo-Stat,Vector=Reactions[v16],ParameterGroup=Parameters,Parameter=n,Reference=Value"/>
            <Parameter name="StartValue" type="float" value="999.898"/>
            <Parameter name="UpperBound" type="cn" value="1000"/>
          </ParameterGroup>
        </ParameterGroup>
        <ParameterGroup name="OptimizationConstraintList">
          <ParameterGroup name="FitItem">
            <ParameterGroup name="Affected Cross Validation Experiments">
            </ParameterGroup>
            <ParameterGroup name="Affected Experiments">
            </ParameterGroup>
            <Parameter name="LowerBound" type="cn" value="0"/>
            <Parameter name="ObjectCN" type="cn" value="CN=Root,Model=Yeast Osmo-Stat,Vector=Values[k6b],Reference=InitialValue"/>
            <Parameter name="StartValue" type="float" value="0.00119272"/>
            <Parameter name="UpperBound" type="cn" value="1e+06"/>
          </ParameterGroup>
        </ParameterGroup>
        <Parameter name="Steady-State" type="cn" value="CN=Root,Vector=TaskList[Steady-State]"/>
        <Parameter name="Time-Course" type="cn" value="CN=Root,Vector=TaskList[Time-Course]"/>
        <Parameter name="Create Parameter Sets" type="bool" value="0"/>
        <ParameterGroup name="Experiment Set">
          <ParameterGroup name="0.8M-0.27M_14min">
            <Parameter name="Data is Row Oriented" type="bool" value="1"/>
            <Parameter name="Experiment Type" type="unsignedInteger" value="1"/>
            <Parameter name="File Name" type="file" value="Slt2-Hog1_0.8M-0.27M_14min.txt"/>
            <Parameter name="First Row" type="unsignedInteger" value="1"/>
            <Parameter name="Key" type="key" value="Experiment_1"/>
            <Parameter name="Last Row" type="unsignedInteger" value="23"/>
            <Parameter name="Normalize Weights per Experiment" type="bool" value="1"/>
            <Parameter name="Number of Columns" type="unsignedInteger" value="9"/>
            <ParameterGroup name="Object Map">
              <ParameterGroup name="0">
                <Parameter name="Role" type="unsignedInteger" value="3"/>
              </ParameterGroup>
              <ParameterGroup name="1">
                <Parameter name="Role" type="unsignedInteger" value="0"/>
              </ParameterGroup>
              <ParameterGroup name="2">
                <Parameter name="Object CN" type="cn" value="CN=Root,Model=Yeast Osmo-Stat,Vector=Values[FitHog1PPrel],Reference=Value"/>
                <Parameter name="Role" type="unsignedInteger" value="2"/>
                <Parameter name="Weight" type="unsignedFloat" value="0.0261998"/>
              </ParameterGroup>
              <ParameterGroup name="3">
                <Parameter name="Role" type="unsignedInteger" value="0"/>
              </ParameterGroup>
              <ParameterGroup name="4">
                <Parameter name="Object CN" type="cn" value="CN=Root,Model=Yeast Osmo-Stat,Vector=Values[FitSlt2Prel],Reference=Value"/>
                <Parameter name="Role" type="unsignedInteger" value="2"/>
                <Parameter name="Weight" type="unsignedFloat" value="0.041"/>
              </ParameterGroup>
              <ParameterGroup name="5">
                <Parameter name="Role" type="unsignedInteger" value="0"/>
              </ParameterGroup>
              <ParameterGroup name="6">
                <Parameter name="Object CN" type="cn" value="CN=Root,Model=Yeast Osmo-Stat,Vector=Values[s1],Reference=InitialValue"/>
                <Parameter name="Role" type="unsignedInteger" value="1"/>
              </ParameterGroup>
              <ParameterGroup name="7">
                <Parameter name="Object CN" type="cn" value="CN=Root,Model=Yeast Osmo-Stat,Vector=Values[s2],Reference=InitialValue"/>
                <Parameter name="Role" type="unsignedInteger" value="1"/>
              </ParameterGroup>
              <ParameterGroup name="8">
                <Parameter name="Object CN" type="cn" value="CN=Root,Model=Yeast Osmo-Stat,Vector=Values[ts],Reference=InitialValue"/>
                <Parameter name="Role" type="unsignedInteger" value="1"/>
              </ParameterGroup>
            </ParameterGroup>
            <Parameter name="Row containing Names" type="unsignedInteger" value="1"/>
            <Parameter name="Separator" type="string" value="&#x09;"/>
            <Parameter name="Start in Steady State" type="bool" value="0"/>
            <Parameter name="Weight Method" type="unsignedInteger" value="1"/>
          </ParameterGroup>
          <ParameterGroup name="0.8M-0.27M_30min">
            <Parameter name="Data is Row Oriented" type="bool" value="1"/>
            <Parameter name="Experiment Type" type="unsignedInteger" value="1"/>
            <Parameter name="File Name" type="file" value="Slt2-Hog1_0.8M-0.27M_30min.txt"/>
            <Parameter name="First Row" type="unsignedInteger" value="1"/>
            <Parameter name="Key" type="key" value="Experiment_2"/>
            <Parameter name="Last Row" type="unsignedInteger" value="20"/>
            <Parameter name="Normalize Weights per Experiment" type="bool" value="1"/>
            <Parameter name="Number of Columns" type="unsignedInteger" value="9"/>
            <ParameterGroup name="Object Map">
              <ParameterGroup name="0">
                <Parameter name="Role" type="unsignedInteger" value="3"/>
              </ParameterGroup>
              <ParameterGroup name="1">
                <Parameter name="Role" type="unsignedInteger" value="0"/>
              </ParameterGroup>
              <ParameterGroup name="2">
                <Parameter name="Object CN" type="cn" value="CN=Root,Model=Yeast Osmo-Stat,Vector=Values[FitHog1PPrel],Reference=Value"/>
                <Parameter name="Role" type="unsignedInteger" value="2"/>
                <Parameter name="Weight" type="unsignedFloat" value="0.0211912"/>
              </ParameterGroup>
              <ParameterGroup name="3">
                <Parameter name="Role" type="unsignedInteger" value="0"/>
              </ParameterGroup>
              <ParameterGroup name="4">
                <Parameter name="Object CN" type="cn" value="CN=Root,Model=Yeast Osmo-Stat,Vector=Values[FitSlt2Prel],Reference=Value"/>
                <Parameter name="Role" type="unsignedInteger" value="2"/>
                <Parameter name="Weight" type="unsignedFloat" value="0.041"/>
              </ParameterGroup>
              <ParameterGroup name="5">
                <Parameter name="Role" type="unsignedInteger" value="0"/>
              </ParameterGroup>
              <ParameterGroup name="6">
                <Parameter name="Object CN" type="cn" value="CN=Root,Model=Yeast Osmo-Stat,Vector=Values[s1],Reference=InitialValue"/>
                <Parameter name="Role" type="unsignedInteger" value="1"/>
              </ParameterGroup>
              <ParameterGroup name="7">
                <Parameter name="Object CN" type="cn" value="CN=Root,Model=Yeast Osmo-Stat,Vector=Values[s2],Reference=InitialValue"/>
                <Parameter name="Role" type="unsignedInteger" value="1"/>
              </ParameterGroup>
              <ParameterGroup name="8">
                <Parameter name="Object CN" type="cn" value="CN=Root,Model=Yeast Osmo-Stat,Vector=Values[ts],Reference=InitialValue"/>
                <Parameter name="Role" type="unsignedInteger" value="1"/>
              </ParameterGroup>
            </ParameterGroup>
            <Parameter name="Row containing Names" type="unsignedInteger" value="1"/>
            <Parameter name="Separator" type="string" value="&#x09;"/>
            <Parameter name="Start in Steady State" type="bool" value="0"/>
            <Parameter name="Weight Method" type="unsignedInteger" value="1"/>
          </ParameterGroup>
          <ParameterGroup name="0.8M-0.27M_45s">
            <Parameter name="Data is Row Oriented" type="bool" value="1"/>
            <Parameter name="Experiment Type" type="unsignedInteger" value="1"/>
            <Parameter name="File Name" type="file" value="Slt2-Hog1_0.8M-0.27M_45sec.txt"/>
            <Parameter name="First Row" type="unsignedInteger" value="1"/>
            <Parameter name="Key" type="key" value="Experiment_3"/>
            <Parameter name="Last Row" type="unsignedInteger" value="11"/>
            <Parameter name="Normalize Weights per Experiment" type="bool" value="1"/>
            <Parameter name="Number of Columns" type="unsignedInteger" value="9"/>
            <ParameterGroup name="Object Map">
              <ParameterGroup name="0">
                <Parameter name="Role" type="unsignedInteger" value="3"/>
              </ParameterGroup>
              <ParameterGroup name="1">
                <Parameter name="Role" type="unsignedInteger" value="0"/>
              </ParameterGroup>
              <ParameterGroup name="2">
                <Parameter name="Object CN" type="cn" value="CN=Root,Model=Yeast Osmo-Stat,Vector=Values[FitHog1PPrel],Reference=Value"/>
                <Parameter name="Role" type="unsignedInteger" value="2"/>
                <Parameter name="Weight" type="unsignedFloat" value="0"/>
              </ParameterGroup>
              <ParameterGroup name="3">
                <Parameter name="Role" type="unsignedInteger" value="0"/>
              </ParameterGroup>
              <ParameterGroup name="4">
                <Parameter name="Object CN" type="cn" value="CN=Root,Model=Yeast Osmo-Stat,Vector=Values[FitSlt2Prel],Reference=Value"/>
                <Parameter name="Role" type="unsignedInteger" value="2"/>
                <Parameter name="Weight" type="unsignedFloat" value="0"/>
              </ParameterGroup>
              <ParameterGroup name="5">
                <Parameter name="Role" type="unsignedInteger" value="0"/>
              </ParameterGroup>
              <ParameterGroup name="6">
                <Parameter name="Object CN" type="cn" value="CN=Root,Model=Yeast Osmo-Stat,Vector=Values[s1],Reference=InitialValue"/>
                <Parameter name="Role" type="unsignedInteger" value="1"/>
              </ParameterGroup>
              <ParameterGroup name="7">
                <Parameter name="Object CN" type="cn" value="CN=Root,Model=Yeast Osmo-Stat,Vector=Values[s2],Reference=InitialValue"/>
                <Parameter name="Role" type="unsignedInteger" value="1"/>
              </ParameterGroup>
              <ParameterGroup name="8">
                <Parameter name="Object CN" type="cn" value="CN=Root,Model=Yeast Osmo-Stat,Vector=Values[ts],Reference=InitialValue"/>
                <Parameter name="Role" type="unsignedInteger" value="1"/>
              </ParameterGroup>
            </ParameterGroup>
            <Parameter name="Row containing Names" type="unsignedInteger" value="1"/>
            <Parameter name="Separator" type="string" value="&#x09;"/>
            <Parameter name="Start in Steady State" type="bool" value="0"/>
            <Parameter name="Weight Method" type="unsignedInteger" value="1"/>
          </ParameterGroup>
          <ParameterGroup name="0.8M-0.27M_4min">
            <Parameter name="Data is Row Oriented" type="bool" value="1"/>
            <Parameter name="Experiment Type" type="unsignedInteger" value="1"/>
            <Parameter name="File Name" type="file" value="Slt2-Hog1_0.8M-0.27M_4min.txt"/>
            <Parameter name="First Row" type="unsignedInteger" value="1"/>
            <Parameter name="Key" type="key" value="Experiment_4"/>
            <Parameter name="Last Row" type="unsignedInteger" value="22"/>
            <Parameter name="Normalize Weights per Experiment" type="bool" value="1"/>
            <Parameter name="Number of Columns" type="unsignedInteger" value="9"/>
            <ParameterGroup name="Object Map">
              <ParameterGroup name="0">
                <Parameter name="Role" type="unsignedInteger" value="3"/>
              </ParameterGroup>
              <ParameterGroup name="1">
                <Parameter name="Role" type="unsignedInteger" value="0"/>
              </ParameterGroup>
              <ParameterGroup name="2">
                <Parameter name="Object CN" type="cn" value="CN=Root,Model=Yeast Osmo-Stat,Vector=Values[FitHog1PPrel],Reference=Value"/>
                <Parameter name="Role" type="unsignedInteger" value="2"/>
                <Parameter name="Weight" type="unsignedFloat" value="0.0312314"/>
              </ParameterGroup>
              <ParameterGroup name="3">
                <Parameter name="Role" type="unsignedInteger" value="0"/>
              </ParameterGroup>
              <ParameterGroup name="4">
                <Parameter name="Object CN" type="cn" value="CN=Root,Model=Yeast Osmo-Stat,Vector=Values[FitSlt2Prel],Reference=Value"/>
                <Parameter name="Role" type="unsignedInteger" value="2"/>
                <Parameter name="Weight" type="unsignedFloat" value="0.047"/>
              </ParameterGroup>
              <ParameterGroup name="5">
                <Parameter name="Role" type="unsignedInteger" value="0"/>
              </ParameterGroup>
              <ParameterGroup name="6">
                <Parameter name="Object CN" type="cn" value="CN=Root,Model=Yeast Osmo-Stat,Vector=Values[s1],Reference=InitialValue"/>
                <Parameter name="Role" type="unsignedInteger" value="1"/>
              </ParameterGroup>
              <ParameterGroup name="7">
                <Parameter name="Object CN" type="cn" value="CN=Root,Model=Yeast Osmo-Stat,Vector=Values[s2],Reference=InitialValue"/>
                <Parameter name="Role" type="unsignedInteger" value="1"/>
              </ParameterGroup>
              <ParameterGroup name="8">
                <Parameter name="Object CN" type="cn" value="CN=Root,Model=Yeast Osmo-Stat,Vector=Values[ts],Reference=InitialValue"/>
                <Parameter name="Role" type="unsignedInteger" value="1"/>
              </ParameterGroup>
            </ParameterGroup>
            <Parameter name="Row containing Names" type="unsignedInteger" value="1"/>
            <Parameter name="Separator" type="string" value="&#x09;"/>
            <Parameter name="Start in Steady State" type="bool" value="0"/>
            <Parameter name="Weight Method" type="unsignedInteger" value="1"/>
          </ParameterGroup>
          <ParameterGroup name="0.8M-0.27M_90s">
            <Parameter name="Data is Row Oriented" type="bool" value="1"/>
            <Parameter name="Experiment Type" type="unsignedInteger" value="1"/>
            <Parameter name="File Name" type="file" value="Slt2-Hog1_0.8M-0.27M_90sec.txt"/>
            <Parameter name="First Row" type="unsignedInteger" value="1"/>
            <Parameter name="Key" type="key" value="Experiment_5"/>
            <Parameter name="Last Row" type="unsignedInteger" value="11"/>
            <Parameter name="Normalize Weights per Experiment" type="bool" value="1"/>
            <Parameter name="Number of Columns" type="unsignedInteger" value="9"/>
            <ParameterGroup name="Object Map">
              <ParameterGroup name="0">
                <Parameter name="Role" type="unsignedInteger" value="3"/>
              </ParameterGroup>
              <ParameterGroup name="1">
                <Parameter name="Role" type="unsignedInteger" value="0"/>
              </ParameterGroup>
              <ParameterGroup name="2">
                <Parameter name="Object CN" type="cn" value="CN=Root,Model=Yeast Osmo-Stat,Vector=Values[FitHog1PPrel],Reference=Value"/>
                <Parameter name="Role" type="unsignedInteger" value="2"/>
                <Parameter name="Weight" type="unsignedFloat" value="0"/>
              </ParameterGroup>
              <ParameterGroup name="3">
                <Parameter name="Role" type="unsignedInteger" value="0"/>
              </ParameterGroup>
              <ParameterGroup name="4">
                <Parameter name="Object CN" type="cn" value="CN=Root,Model=Yeast Osmo-Stat,Vector=Values[FitSlt2Prel],Reference=Value"/>
                <Parameter name="Role" type="unsignedInteger" value="2"/>
                <Parameter name="Weight" type="unsignedFloat" value="0"/>
              </ParameterGroup>
              <ParameterGroup name="5">
                <Parameter name="Role" type="unsignedInteger" value="0"/>
              </ParameterGroup>
              <ParameterGroup name="6">
                <Parameter name="Object CN" type="cn" value="CN=Root,Model=Yeast Osmo-Stat,Vector=Values[s1],Reference=InitialValue"/>
                <Parameter name="Role" type="unsignedInteger" value="1"/>
              </ParameterGroup>
              <ParameterGroup name="7">
                <Parameter name="Object CN" type="cn" value="CN=Root,Model=Yeast Osmo-Stat,Vector=Values[s2],Reference=InitialValue"/>
                <Parameter name="Role" type="unsignedInteger" value="1"/>
              </ParameterGroup>
              <ParameterGroup name="8">
                <Parameter name="Object CN" type="cn" value="CN=Root,Model=Yeast Osmo-Stat,Vector=Values[ts],Reference=InitialValue"/>
                <Parameter name="Role" type="unsignedInteger" value="1"/>
              </ParameterGroup>
            </ParameterGroup>
            <Parameter name="Row containing Names" type="unsignedInteger" value="1"/>
            <Parameter name="Separator" type="string" value="&#x09;"/>
            <Parameter name="Start in Steady State" type="bool" value="0"/>
            <Parameter name="Weight Method" type="unsignedInteger" value="1"/>
          </ParameterGroup>
          <ParameterGroup name="0.8M-0.4M_45min">
            <Parameter name="Data is Row Oriented" type="bool" value="1"/>
            <Parameter name="Experiment Type" type="unsignedInteger" value="1"/>
            <Parameter name="File Name" type="file" value="Slt2-Hog1_0.8M-0.4M_45min.txt"/>
            <Parameter name="First Row" type="unsignedInteger" value="1"/>
            <Parameter name="Key" type="key" value="Experiment_6"/>
            <Parameter name="Last Row" type="unsignedInteger" value="11"/>
            <Parameter name="Normalize Weights per Experiment" type="bool" value="1"/>
            <Parameter name="Number of Columns" type="unsignedInteger" value="9"/>
            <ParameterGroup name="Object Map">
              <ParameterGroup name="0">
                <Parameter name="Role" type="unsignedInteger" value="3"/>
              </ParameterGroup>
              <ParameterGroup name="1">
                <Parameter name="Role" type="unsignedInteger" value="0"/>
              </ParameterGroup>
              <ParameterGroup name="2">
                <Parameter name="Object CN" type="cn" value="CN=Root,Model=Yeast Osmo-Stat,Vector=Values[FitHog1PPrel],Reference=Value"/>
                <Parameter name="Role" type="unsignedInteger" value="2"/>
                <Parameter name="Weight" type="unsignedFloat" value="0"/>
              </ParameterGroup>
              <ParameterGroup name="3">
                <Parameter name="Role" type="unsignedInteger" value="0"/>
              </ParameterGroup>
              <ParameterGroup name="4">
                <Parameter name="Object CN" type="cn" value="CN=Root,Model=Yeast Osmo-Stat,Vector=Values[FitSlt2Prel],Reference=Value"/>
                <Parameter name="Role" type="unsignedInteger" value="2"/>
                <Parameter name="Weight" type="unsignedFloat" value="0"/>
              </ParameterGroup>
              <ParameterGroup name="5">
                <Parameter name="Role" type="unsignedInteger" value="0"/>
              </ParameterGroup>
              <ParameterGroup name="6">
                <Parameter name="Object CN" type="cn" value="CN=Root,Model=Yeast Osmo-Stat,Vector=Values[s1],Reference=InitialValue"/>
                <Parameter name="Role" type="unsignedInteger" value="1"/>
              </ParameterGroup>
              <ParameterGroup name="7">
                <Parameter name="Object CN" type="cn" value="CN=Root,Model=Yeast Osmo-Stat,Vector=Values[s2],Reference=InitialValue"/>
                <Parameter name="Role" type="unsignedInteger" value="1"/>
              </ParameterGroup>
              <ParameterGroup name="8">
                <Parameter name="Object CN" type="cn" value="CN=Root,Model=Yeast Osmo-Stat,Vector=Values[ts],Reference=InitialValue"/>
                <Parameter name="Role" type="unsignedInteger" value="1"/>
              </ParameterGroup>
            </ParameterGroup>
            <Parameter name="Row containing Names" type="unsignedInteger" value="1"/>
            <Parameter name="Separator" type="string" value="&#x09;"/>
            <Parameter name="Start in Steady State" type="bool" value="0"/>
            <Parameter name="Weight Method" type="unsignedInteger" value="1"/>
          </ParameterGroup>
          <ParameterGroup name="0.8M-0.4M_4min">
            <Parameter name="Data is Row Oriented" type="bool" value="1"/>
            <Parameter name="Experiment Type" type="unsignedInteger" value="1"/>
            <Parameter name="File Name" type="file" value="Slt2-Hog1_0.8M-0.4M_4min.txt"/>
            <Parameter name="First Row" type="unsignedInteger" value="1"/>
            <Parameter name="Key" type="key" value="Experiment_7"/>
            <Parameter name="Last Row" type="unsignedInteger" value="8"/>
            <Parameter name="Normalize Weights per Experiment" type="bool" value="1"/>
            <Parameter name="Number of Columns" type="unsignedInteger" value="9"/>
            <ParameterGroup name="Object Map">
              <ParameterGroup name="0">
                <Parameter name="Role" type="unsignedInteger" value="3"/>
              </ParameterGroup>
              <ParameterGroup name="1">
                <Parameter name="Role" type="unsignedInteger" value="0"/>
              </ParameterGroup>
              <ParameterGroup name="2">
                <Parameter name="Object CN" type="cn" value="CN=Root,Model=Yeast Osmo-Stat,Vector=Values[FitHog1PPrel],Reference=Value"/>
                <Parameter name="Role" type="unsignedInteger" value="2"/>
                <Parameter name="Weight" type="unsignedFloat" value="0"/>
              </ParameterGroup>
              <ParameterGroup name="3">
                <Parameter name="Role" type="unsignedInteger" value="0"/>
              </ParameterGroup>
              <ParameterGroup name="4">
                <Parameter name="Object CN" type="cn" value="CN=Root,Model=Yeast Osmo-Stat,Vector=Values[FitSlt2Prel],Reference=Value"/>
                <Parameter name="Role" type="unsignedInteger" value="2"/>
                <Parameter name="Weight" type="unsignedFloat" value="0"/>
              </ParameterGroup>
              <ParameterGroup name="5">
                <Parameter name="Role" type="unsignedInteger" value="0"/>
              </ParameterGroup>
              <ParameterGroup name="6">
                <Parameter name="Object CN" type="cn" value="CN=Root,Model=Yeast Osmo-Stat,Vector=Values[s1],Reference=InitialValue"/>
                <Parameter name="Role" type="unsignedInteger" value="1"/>
              </ParameterGroup>
              <ParameterGroup name="7">
                <Parameter name="Object CN" type="cn" value="CN=Root,Model=Yeast Osmo-Stat,Vector=Values[s2],Reference=InitialValue"/>
                <Parameter name="Role" type="unsignedInteger" value="1"/>
              </ParameterGroup>
              <ParameterGroup name="8">
                <Parameter name="Object CN" type="cn" value="CN=Root,Model=Yeast Osmo-Stat,Vector=Values[ts],Reference=InitialValue"/>
                <Parameter name="Role" type="unsignedInteger" value="1"/>
              </ParameterGroup>
            </ParameterGroup>
            <Parameter name="Row containing Names" type="unsignedInteger" value="1"/>
            <Parameter name="Separator" type="string" value="&#x09;"/>
            <Parameter name="Start in Steady State" type="bool" value="0"/>
            <Parameter name="Weight Method" type="unsignedInteger" value="1"/>
          </ParameterGroup>
          <ParameterGroup name="0.8M-0.5M_4min">
            <Parameter name="Data is Row Oriented" type="bool" value="1"/>
            <Parameter name="Experiment Type" type="unsignedInteger" value="1"/>
            <Parameter name="File Name" type="file" value="Slt2-Hog1_0.8M-0.5M_4min.txt"/>
            <Parameter name="First Row" type="unsignedInteger" value="1"/>
            <Parameter name="Key" type="key" value="Experiment_8"/>
            <Parameter name="Last Row" type="unsignedInteger" value="8"/>
            <Parameter name="Normalize Weights per Experiment" type="bool" value="1"/>
            <Parameter name="Number of Columns" type="unsignedInteger" value="9"/>
            <ParameterGroup name="Object Map">
              <ParameterGroup name="0">
                <Parameter name="Role" type="unsignedInteger" value="3"/>
              </ParameterGroup>
              <ParameterGroup name="1">
                <Parameter name="Role" type="unsignedInteger" value="0"/>
              </ParameterGroup>
              <ParameterGroup name="2">
                <Parameter name="Object CN" type="cn" value="CN=Root,Model=Yeast Osmo-Stat,Vector=Values[FitHog1PPrel],Reference=Value"/>
                <Parameter name="Role" type="unsignedInteger" value="2"/>
                <Parameter name="Weight" type="unsignedFloat" value="0"/>
              </ParameterGroup>
              <ParameterGroup name="3">
                <Parameter name="Role" type="unsignedInteger" value="0"/>
              </ParameterGroup>
              <ParameterGroup name="4">
                <Parameter name="Object CN" type="cn" value="CN=Root,Model=Yeast Osmo-Stat,Vector=Values[FitSlt2Prel],Reference=Value"/>
                <Parameter name="Role" type="unsignedInteger" value="2"/>
                <Parameter name="Weight" type="unsignedFloat" value="0"/>
              </ParameterGroup>
              <ParameterGroup name="5">
                <Parameter name="Role" type="unsignedInteger" value="0"/>
              </ParameterGroup>
              <ParameterGroup name="6">
                <Parameter name="Object CN" type="cn" value="CN=Root,Model=Yeast Osmo-Stat,Vector=Values[s1],Reference=InitialValue"/>
                <Parameter name="Role" type="unsignedInteger" value="1"/>
              </ParameterGroup>
              <ParameterGroup name="7">
                <Parameter name="Object CN" type="cn" value="CN=Root,Model=Yeast Osmo-Stat,Vector=Values[s2],Reference=InitialValue"/>
                <Parameter name="Role" type="unsignedInteger" value="1"/>
              </ParameterGroup>
              <ParameterGroup name="8">
                <Parameter name="Object CN" type="cn" value="CN=Root,Model=Yeast Osmo-Stat,Vector=Values[ts],Reference=InitialValue"/>
                <Parameter name="Role" type="unsignedInteger" value="1"/>
              </ParameterGroup>
            </ParameterGroup>
            <Parameter name="Row containing Names" type="unsignedInteger" value="1"/>
            <Parameter name="Separator" type="string" value="&#x09;"/>
            <Parameter name="Start in Steady State" type="bool" value="0"/>
            <Parameter name="Weight Method" type="unsignedInteger" value="1"/>
          </ParameterGroup>
          <ParameterGroup name="0.8M">
            <Parameter name="Data is Row Oriented" type="bool" value="1"/>
            <Parameter name="Experiment Type" type="unsignedInteger" value="1"/>
            <Parameter name="File Name" type="file" value="Slt2-Hog1_0.8M.txt"/>
            <Parameter name="First Row" type="unsignedInteger" value="1"/>
            <Parameter name="Key" type="key" value="Experiment_0"/>
            <Parameter name="Last Row" type="unsignedInteger" value="15"/>
            <Parameter name="Normalize Weights per Experiment" type="bool" value="1"/>
            <Parameter name="Number of Columns" type="unsignedInteger" value="7"/>
            <ParameterGroup name="Object Map">
              <ParameterGroup name="0">
                <Parameter name="Role" type="unsignedInteger" value="3"/>
              </ParameterGroup>
              <ParameterGroup name="1">
                <Parameter name="Role" type="unsignedInteger" value="0"/>
              </ParameterGroup>
              <ParameterGroup name="2">
                <Parameter name="Object CN" type="cn" value="CN=Root,Model=Yeast Osmo-Stat,Vector=Values[FitHog1PPrel],Reference=Value"/>
                <Parameter name="Role" type="unsignedInteger" value="2"/>
                <Parameter name="Weight" type="unsignedFloat" value="0.016"/>
              </ParameterGroup>
              <ParameterGroup name="3">
                <Parameter name="Role" type="unsignedInteger" value="0"/>
              </ParameterGroup>
              <ParameterGroup name="4">
                <Parameter name="Object CN" type="cn" value="CN=Root,Model=Yeast Osmo-Stat,Vector=Values[FitSlt2Prel],Reference=Value"/>
                <Parameter name="Role" type="unsignedInteger" value="2"/>
                <Parameter name="Weight" type="unsignedFloat" value="0.051"/>
              </ParameterGroup>
              <ParameterGroup name="5">
                <Parameter name="Role" type="unsignedInteger" value="0"/>
              </ParameterGroup>
              <ParameterGroup name="6">
                <Parameter name="Object CN" type="cn" value="CN=Root,Model=Yeast Osmo-Stat,Vector=Values[s1],Reference=InitialValue"/>
                <Parameter name="Role" type="unsignedInteger" value="1"/>
              </ParameterGroup>
            </ParameterGroup>
            <Parameter name="Row containing Names" type="unsignedInteger" value="1"/>
            <Parameter name="Separator" type="string" value="&#x09;"/>
            <Parameter name="Start in Steady State" type="bool" value="0"/>
            <Parameter name="Weight Method" type="unsignedInteger" value="1"/>
          </ParameterGroup>
          <ParameterGroup name="0.8M_Gly">
            <Parameter name="Data is Row Oriented" type="bool" value="1"/>
            <Parameter name="Experiment Type" type="unsignedInteger" value="1"/>
            <Parameter name="File Name" type="file" value="wt_0.8M_Glyin.txt"/>
            <Parameter name="First Row" type="unsignedInteger" value="1"/>
            <Parameter name="Key" type="key" value="Experiment_9"/>
            <Parameter name="Last Row" type="unsignedInteger" value="10"/>
            <Parameter name="Normalize Weights per Experiment" type="bool" value="1"/>
            <Parameter name="Number of Columns" type="unsignedInteger" value="5"/>
            <ParameterGroup name="Object Map">
              <ParameterGroup name="0">
                <Parameter name="Role" type="unsignedInteger" value="3"/>
              </ParameterGroup>
              <ParameterGroup name="1">
                <Parameter name="Role" type="unsignedInteger" value="0"/>
              </ParameterGroup>
              <ParameterGroup name="2">
                <Parameter name="Object CN" type="cn" value="CN=Root,Model=Yeast Osmo-Stat,Vector=Values[FitGlyinrel],Reference=Value"/>
                <Parameter name="Role" type="unsignedInteger" value="2"/>
                <Parameter name="Weight" type="unsignedFloat" value="0"/>
              </ParameterGroup>
              <ParameterGroup name="3">
                <Parameter name="Role" type="unsignedInteger" value="0"/>
              </ParameterGroup>
              <ParameterGroup name="4">
                <Parameter name="Object CN" type="cn" value="CN=Root,Model=Yeast Osmo-Stat,Vector=Values[s1],Reference=InitialValue"/>
                <Parameter name="Role" type="unsignedInteger" value="1"/>
              </ParameterGroup>
            </ParameterGroup>
            <Parameter name="Row containing Names" type="unsignedInteger" value="1"/>
            <Parameter name="Separator" type="string" value="&#x09;"/>
            <Parameter name="Start in Steady State" type="bool" value="0"/>
            <Parameter name="Weight Method" type="unsignedInteger" value="1"/>
          </ParameterGroup>
          <ParameterGroup name="0.8M_Vol">
            <Parameter name="Data is Row Oriented" type="bool" value="1"/>
            <Parameter name="Experiment Type" type="unsignedInteger" value="1"/>
            <Parameter name="File Name" type="file" value="wt_0.8M_Vol.txt"/>
            <Parameter name="First Row" type="unsignedInteger" value="1"/>
            <Parameter name="Key" type="key" value="Experiment_10"/>
            <Parameter name="Last Row" type="unsignedInteger" value="29"/>
            <Parameter name="Normalize Weights per Experiment" type="bool" value="1"/>
            <Parameter name="Number of Columns" type="unsignedInteger" value="5"/>
            <ParameterGroup name="Object Map">
              <ParameterGroup name="0">
                <Parameter name="Role" type="unsignedInteger" value="3"/>
              </ParameterGroup>
              <ParameterGroup name="1">
                <Parameter name="Role" type="unsignedInteger" value="0"/>
              </ParameterGroup>
              <ParameterGroup name="2">
                <Parameter name="Object CN" type="cn" value="CN=Root,Model=Yeast Osmo-Stat,Vector=Values[FitVrel],Reference=Value"/>
                <Parameter name="Role" type="unsignedInteger" value="2"/>
                <Parameter name="Weight" type="unsignedFloat" value="0.012"/>
              </ParameterGroup>
              <ParameterGroup name="3">
                <Parameter name="Role" type="unsignedInteger" value="0"/>
              </ParameterGroup>
              <ParameterGroup name="4">
                <Parameter name="Object CN" type="cn" value="CN=Root,Model=Yeast Osmo-Stat,Vector=Values[s1],Reference=InitialValue"/>
                <Parameter name="Role" type="unsignedInteger" value="1"/>
              </ParameterGroup>
            </ParameterGroup>
            <Parameter name="Row containing Names" type="unsignedInteger" value="1"/>
            <Parameter name="Separator" type="string" value="&#x09;"/>
            <Parameter name="Start in Steady State" type="bool" value="0"/>
            <Parameter name="Weight Method" type="unsignedInteger" value="1"/>
          </ParameterGroup>
        </ParameterGroup>
        <ParameterGroup name="Validation Set">
          <Parameter name="Threshold" type="unsignedInteger" value="5"/>
          <Parameter name="Weight" type="unsignedFloat" value="1"/>
        </ParameterGroup>
      </Problem>
      <Method name="Current Solution Statistics" type="CurrentSolutionStatistics">
      </Method>
    </Task>
    <Task key="Task_20" name="Metabolic Control Analysis" type="metabolicControlAnalysis" scheduled="false" updateModel="false">
      <Report reference="Report_13" target="" append="1" confirmOverwrite="0"/>
      <Problem>
        <Parameter name="Steady-State" type="key" value="Task_14"/>
      </Problem>
      <Method name="MCA Method (Reder)" type="MCAMethod(Reder)">
        <Parameter name="Modulation Factor" type="unsignedFloat" value="1e-09"/>
        <Parameter name="Use Reeder" type="bool" value="1"/>
        <Parameter name="Use Smallbone" type="bool" value="1"/>
      </Method>
    </Task>
    <Task key="Task_21" name="Lyapunov Exponents" type="lyapunovExponents" scheduled="false" updateModel="false">
      <Report reference="Report_14" target="" append="1" confirmOverwrite="0"/>
      <Problem>
        <Parameter name="ExponentNumber" type="unsignedInteger" value="3"/>
        <Parameter name="DivergenceRequested" type="bool" value="1"/>
        <Parameter name="TransientTime" type="float" value="0"/>
      </Problem>
      <Method name="Wolf Method" type="WolfMethod">
        <Parameter name="Orthonormalization Interval" type="unsignedFloat" value="1"/>
        <Parameter name="Overall time" type="unsignedFloat" value="1000"/>
        <Parameter name="Relative Tolerance" type="unsignedFloat" value="1e-06"/>
        <Parameter name="Absolute Tolerance" type="unsignedFloat" value="1e-12"/>
        <Parameter name="Max Internal Steps" type="unsignedInteger" value="10000"/>
      </Method>
    </Task>
    <Task key="Task_22" name="Time Scale Separation Analysis" type="timeScaleSeparationAnalysis" scheduled="false" updateModel="false">
      <Report reference="Report_15" target="" append="1" confirmOverwrite="0"/>
      <Problem>
        <Parameter name="StepNumber" type="unsignedInteger" value="100"/>
        <Parameter name="StepSize" type="float" value="0.01"/>
        <Parameter name="Duration" type="float" value="1"/>
        <Parameter name="TimeSeriesRequested" type="bool" value="1"/>
        <Parameter name="OutputStartTime" type="float" value="0"/>
      </Problem>
      <Method name="ILDM (LSODA,Deuflhard)" type="TimeScaleSeparation(ILDM,Deuflhard)">
        <Parameter name="Deuflhard Tolerance" type="unsignedFloat" value="1e-06"/>
      </Method>
    </Task>
    <Task key="Task_23" name="Sensitivities" type="sensitivities" scheduled="false" updateModel="false">
      <Report reference="Report_16" target="" append="1" confirmOverwrite="0"/>
      <Problem>
        <Parameter name="SubtaskType" type="unsignedInteger" value="1"/>
        <ParameterGroup name="TargetFunctions">
          <Parameter name="SingleObject" type="cn" value=""/>
          <Parameter name="ObjectListType" type="unsignedInteger" value="7"/>
        </ParameterGroup>
        <ParameterGroup name="ListOfVariables">
          <ParameterGroup name="Variables">
            <Parameter name="SingleObject" type="cn" value=""/>
            <Parameter name="ObjectListType" type="unsignedInteger" value="41"/>
          </ParameterGroup>
        </ParameterGroup>
      </Problem>
      <Method name="Sensitivities Method" type="SensitivitiesMethod">
        <Parameter name="Delta factor" type="unsignedFloat" value="0.001"/>
        <Parameter name="Delta minimum" type="unsignedFloat" value="1e-12"/>
      </Method>
    </Task>
    <Task key="Task_24" name="Moieties" type="moieties" scheduled="false" updateModel="false">
      <Problem>
      </Problem>
      <Method name="Householder Reduction" type="Householder">
      </Method>
    </Task>
    <Task key="Task_25" name="Cross Section" type="crosssection" scheduled="false" updateModel="false">
      <Problem>
        <Parameter name="StepNumber" type="unsignedInteger" value="100"/>
        <Parameter name="StepSize" type="float" value="0.01"/>
        <Parameter name="Duration" type="float" value="1"/>
        <Parameter name="TimeSeriesRequested" type="bool" value="1"/>
        <Parameter name="OutputStartTime" type="float" value="0"/>
        <Parameter name="Output Event" type="bool" value="0"/>
        <Parameter name="Continue on Simultaneous Events" type="bool" value="0"/>
        <Parameter name="LimitCrossings" type="bool" value="0"/>
        <Parameter name="NumCrossingsLimit" type="unsignedInteger" value="0"/>
        <Parameter name="LimitOutTime" type="bool" value="0"/>
        <Parameter name="LimitOutCrossings" type="bool" value="0"/>
        <Parameter name="PositiveDirection" type="bool" value="1"/>
        <Parameter name="NumOutCrossingsLimit" type="unsignedInteger" value="0"/>
        <Parameter name="LimitUntilConvergence" type="bool" value="0"/>
        <Parameter name="ConvergenceTolerance" type="float" value="0"/>
        <Parameter name="Threshold" type="float" value="0"/>
        <Parameter name="DelayOutputUntilConvergence" type="bool" value="0"/>
        <Parameter name="OutputConvergenceTolerance" type="float" value="0"/>
        <ParameterText name="TriggerExpression" type="expression">
          
        </ParameterText>
        <Parameter name="SingleVariable" type="cn" value=""/>
      </Problem>
      <Method name="Deterministic (LSODA)" type="Deterministic(LSODA)">
        <Parameter name="Integrate Reduced Model" type="bool" value="0"/>
        <Parameter name="Relative Tolerance" type="unsignedFloat" value="1e-06"/>
        <Parameter name="Absolute Tolerance" type="unsignedFloat" value="1e-12"/>
        <Parameter name="Max Internal Steps" type="unsignedInteger" value="10000"/>
      </Method>
    </Task>
    <Task key="Task_26" name="Linear Noise Approximation" type="linearNoiseApproximation" scheduled="false" updateModel="false">
      <Report reference="Report_17" target="" append="1" confirmOverwrite="1"/>
      <Problem>
        <Parameter name="Steady-State" type="key" value="Task_14"/>
      </Problem>
      <Method name="Linear Noise Approximation" type="LinearNoiseApproximation">
      </Method>
    </Task>
  </ListOfTasks>
  <ListOfReports>
    <Report key="Report_9" name="Steady-State" taskType="steadyState" separator="&#x09;" precision="6">
      <Comment>
        <body xmlns="http://www.w3.org/1999/xhtml">
          Automatically generated report.
        </body>
      </Comment>
      <Footer>
        <Object cn="CN=Root,Vector=TaskList[Steady-State]"/>
      </Footer>
    </Report>
    <Report key="Report_10" name="Elementary Flux Modes" taskType="fluxMode" separator="&#x09;" precision="6">
      <Comment>
        <body xmlns="http://www.w3.org/1999/xhtml">
          Automatically generated report.
        </body>
      </Comment>
      <Footer>
        <Object cn="CN=Root,Vector=TaskList[Elementary Flux Modes],Object=Result"/>
      </Footer>
    </Report>
    <Report key="Report_11" name="Optimization" taskType="optimization" separator="&#x09;" precision="6">
      <Comment>
        <body xmlns="http://www.w3.org/1999/xhtml">
          Automatically generated report.
        </body>
      </Comment>
      <Header>
        <Object cn="CN=Root,Vector=TaskList[Optimization],Object=Description"/>
        <Object cn="String=\[Function Evaluations\]"/>
        <Object cn="Separator=&#x09;"/>
        <Object cn="String=\[Best Value\]"/>
        <Object cn="Separator=&#x09;"/>
        <Object cn="String=\[Best Parameters\]"/>
      </Header>
      <Body>
        <Object cn="CN=Root,Vector=TaskList[Optimization],Problem=Optimization,Reference=Function Evaluations"/>
        <Object cn="Separator=&#x09;"/>
        <Object cn="CN=Root,Vector=TaskList[Optimization],Problem=Optimization,Reference=Best Value"/>
        <Object cn="Separator=&#x09;"/>
        <Object cn="CN=Root,Vector=TaskList[Optimization],Problem=Optimization,Reference=Best Parameters"/>
      </Body>
      <Footer>
        <Object cn="String=&#x0a;"/>
        <Object cn="CN=Root,Vector=TaskList[Optimization],Object=Result"/>
      </Footer>
    </Report>
    <Report key="Report_12" name="Parameter Estimation" taskType="parameterFitting" separator="&#x09;" precision="6">
      <Comment>
        <body xmlns="http://www.w3.org/1999/xhtml">
          Automatically generated report.
        </body>
      </Comment>
      <Header>
        <Object cn="CN=Root,Vector=TaskList[Parameter Estimation],Object=Description"/>
        <Object cn="String=\[Function Evaluations\]"/>
        <Object cn="Separator=&#x09;"/>
        <Object cn="String=\[Best Value\]"/>
        <Object cn="Separator=&#x09;"/>
        <Object cn="String=\[Best Parameters\]"/>
      </Header>
      <Body>
        <Object cn="CN=Root,Vector=TaskList[Parameter Estimation],Problem=Parameter Estimation,Reference=Function Evaluations"/>
        <Object cn="Separator=&#x09;"/>
        <Object cn="CN=Root,Vector=TaskList[Parameter Estimation],Problem=Parameter Estimation,Reference=Best Value"/>
        <Object cn="Separator=&#x09;"/>
        <Object cn="CN=Root,Vector=TaskList[Parameter Estimation],Problem=Parameter Estimation,Reference=Best Parameters"/>
      </Body>
      <Footer>
        <Object cn="String=&#x0a;"/>
        <Object cn="CN=Root,Vector=TaskList[Parameter Estimation],Object=Result"/>
      </Footer>
    </Report>
    <Report key="Report_13" name="Metabolic Control Analysis" taskType="metabolicControlAnalysis" separator="&#x09;" precision="6">
      <Comment>
        <body xmlns="http://www.w3.org/1999/xhtml">
          Automatically generated report.
        </body>
      </Comment>
      <Header>
        <Object cn="CN=Root,Vector=TaskList[Metabolic Control Analysis],Object=Description"/>
      </Header>
      <Footer>
        <Object cn="String=&#x0a;"/>
        <Object cn="CN=Root,Vector=TaskList[Metabolic Control Analysis],Object=Result"/>
      </Footer>
    </Report>
    <Report key="Report_14" name="Lyapunov Exponents" taskType="lyapunovExponents" separator="&#x09;" precision="6">
      <Comment>
        <body xmlns="http://www.w3.org/1999/xhtml">
          Automatically generated report.
        </body>
      </Comment>
      <Header>
        <Object cn="CN=Root,Vector=TaskList[Lyapunov Exponents],Object=Description"/>
      </Header>
      <Footer>
        <Object cn="String=&#x0a;"/>
        <Object cn="CN=Root,Vector=TaskList[Lyapunov Exponents],Object=Result"/>
      </Footer>
    </Report>
    <Report key="Report_15" name="Time Scale Separation Analysis" taskType="timeScaleSeparationAnalysis" separator="&#x09;" precision="6">
      <Comment>
        <body xmlns="http://www.w3.org/1999/xhtml">
          Automatically generated report.
        </body>
      </Comment>
      <Header>
        <Object cn="CN=Root,Vector=TaskList[Time Scale Separation Analysis],Object=Description"/>
      </Header>
      <Footer>
        <Object cn="String=&#x0a;"/>
        <Object cn="CN=Root,Vector=TaskList[Time Scale Separation Analysis],Object=Result"/>
      </Footer>
    </Report>
    <Report key="Report_16" name="Sensitivities" taskType="sensitivities" separator="&#x09;" precision="6">
      <Comment>
        <body xmlns="http://www.w3.org/1999/xhtml">
          Automatically generated report.
        </body>
      </Comment>
      <Header>
        <Object cn="CN=Root,Vector=TaskList[Sensitivities],Object=Description"/>
      </Header>
      <Footer>
        <Object cn="String=&#x0a;"/>
        <Object cn="CN=Root,Vector=TaskList[Sensitivities],Object=Result"/>
      </Footer>
    </Report>
    <Report key="Report_17" name="Linear Noise Approximation" taskType="linearNoiseApproximation" separator="&#x09;" precision="6">
      <Comment>
        Automatically generated report.
      </Comment>
      <Header>
        <Object cn="CN=Root,Vector=TaskList[Linear Noise Approximation],Object=Description"/>
      </Header>
      <Footer>
        <Object cn="String=&#x0a;"/>
        <Object cn="CN=Root,Vector=TaskList[Linear Noise Approximation],Object=Result"/>
      </Footer>
    </Report>
  </ListOfReports>
  <ListOfPlots>
    <PlotSpecification name="Concentrations, Volumes, and Global Quantity Values" type="Plot2D" active="1">
      <Parameter name="log X" type="bool" value="0"/>
      <Parameter name="log Y" type="bool" value="0"/>
      <ListOfPlotItems>
        <PlotItem name="[Glyin]" type="Curve2D">
          <Parameter name="Color" type="string" value="auto"/>
          <Parameter name="Line subtype" type="unsignedInteger" value="0"/>
          <Parameter name="Line type" type="unsignedInteger" value="0"/>
          <Parameter name="Line width" type="unsignedFloat" value="1"/>
          <Parameter name="Recording Activity" type="string" value="during"/>
          <Parameter name="Symbol subtype" type="unsignedInteger" value="0"/>
          <ListOfChannels>
            <ChannelSpec cn="CN=Root,Model=Yeast Osmo-Stat,Reference=Time"/>
            <ChannelSpec cn="CN=Root,Model=Yeast Osmo-Stat,Vector=Compartments[Vos],Vector=Metabolites[Glyin],Reference=Concentration"/>
          </ListOfChannels>
        </PlotItem>
        <PlotItem name="[Osmin]" type="Curve2D">
          <Parameter name="Color" type="string" value="auto"/>
          <Parameter name="Line subtype" type="unsignedInteger" value="0"/>
          <Parameter name="Line type" type="unsignedInteger" value="0"/>
          <Parameter name="Line width" type="unsignedFloat" value="1"/>
          <Parameter name="Recording Activity" type="string" value="during"/>
          <Parameter name="Symbol subtype" type="unsignedInteger" value="0"/>
          <ListOfChannels>
            <ChannelSpec cn="CN=Root,Model=Yeast Osmo-Stat,Reference=Time"/>
            <ChannelSpec cn="CN=Root,Model=Yeast Osmo-Stat,Vector=Compartments[Vos],Vector=Metabolites[Osmin],Reference=Concentration"/>
          </ListOfChannels>
        </PlotItem>
        <PlotItem name="[Hog1]" type="Curve2D">
          <Parameter name="Color" type="string" value="auto"/>
          <Parameter name="Line subtype" type="unsignedInteger" value="0"/>
          <Parameter name="Line type" type="unsignedInteger" value="0"/>
          <Parameter name="Line width" type="unsignedFloat" value="1"/>
          <Parameter name="Recording Activity" type="string" value="during"/>
          <Parameter name="Symbol subtype" type="unsignedInteger" value="0"/>
          <ListOfChannels>
            <ChannelSpec cn="CN=Root,Model=Yeast Osmo-Stat,Reference=Time"/>
            <ChannelSpec cn="CN=Root,Model=Yeast Osmo-Stat,Vector=Compartments[Vos],Vector=Metabolites[Hog1],Reference=Concentration"/>
          </ListOfChannels>
        </PlotItem>
        <PlotItem name="[Hog1PP]" type="Curve2D">
          <Parameter name="Color" type="string" value="auto"/>
          <Parameter name="Line subtype" type="unsignedInteger" value="0"/>
          <Parameter name="Line type" type="unsignedInteger" value="0"/>
          <Parameter name="Line width" type="unsignedFloat" value="1"/>
          <Parameter name="Recording Activity" type="string" value="during"/>
          <Parameter name="Symbol subtype" type="unsignedInteger" value="0"/>
          <ListOfChannels>
            <ChannelSpec cn="CN=Root,Model=Yeast Osmo-Stat,Reference=Time"/>
            <ChannelSpec cn="CN=Root,Model=Yeast Osmo-Stat,Vector=Compartments[Vos],Vector=Metabolites[Hog1PP],Reference=Concentration"/>
          </ListOfChannels>
        </PlotItem>
        <PlotItem name="[Slt2]" type="Curve2D">
          <Parameter name="Color" type="string" value="auto"/>
          <Parameter name="Line subtype" type="unsignedInteger" value="0"/>
          <Parameter name="Line type" type="unsignedInteger" value="0"/>
          <Parameter name="Line width" type="unsignedFloat" value="1"/>
          <Parameter name="Recording Activity" type="string" value="during"/>
          <Parameter name="Symbol subtype" type="unsignedInteger" value="0"/>
          <ListOfChannels>
            <ChannelSpec cn="CN=Root,Model=Yeast Osmo-Stat,Reference=Time"/>
            <ChannelSpec cn="CN=Root,Model=Yeast Osmo-Stat,Vector=Compartments[Vos],Vector=Metabolites[Slt2],Reference=Concentration"/>
          </ListOfChannels>
        </PlotItem>
        <PlotItem name="[Slt2P]" type="Curve2D">
          <Parameter name="Color" type="string" value="auto"/>
          <Parameter name="Line subtype" type="unsignedInteger" value="0"/>
          <Parameter name="Line type" type="unsignedInteger" value="0"/>
          <Parameter name="Line width" type="unsignedFloat" value="1"/>
          <Parameter name="Recording Activity" type="string" value="during"/>
          <Parameter name="Symbol subtype" type="unsignedInteger" value="0"/>
          <ListOfChannels>
            <ChannelSpec cn="CN=Root,Model=Yeast Osmo-Stat,Reference=Time"/>
            <ChannelSpec cn="CN=Root,Model=Yeast Osmo-Stat,Vector=Compartments[Vos],Vector=Metabolites[Slt2P],Reference=Concentration"/>
          </ListOfChannels>
        </PlotItem>
        <PlotItem name="[Glyex]" type="Curve2D">
          <Parameter name="Color" type="string" value="auto"/>
          <Parameter name="Line subtype" type="unsignedInteger" value="0"/>
          <Parameter name="Line type" type="unsignedInteger" value="0"/>
          <Parameter name="Line width" type="unsignedFloat" value="1"/>
          <Parameter name="Recording Activity" type="string" value="during"/>
          <Parameter name="Symbol subtype" type="unsignedInteger" value="0"/>
          <ListOfChannels>
            <ChannelSpec cn="CN=Root,Model=Yeast Osmo-Stat,Reference=Time"/>
            <ChannelSpec cn="CN=Root,Model=Yeast Osmo-Stat,Vector=Compartments[Vex],Vector=Metabolites[Glyex],Reference=Concentration"/>
          </ListOfChannels>
        </PlotItem>
        <PlotItem name="[Osmex]" type="Curve2D">
          <Parameter name="Color" type="string" value="auto"/>
          <Parameter name="Line subtype" type="unsignedInteger" value="0"/>
          <Parameter name="Line type" type="unsignedInteger" value="0"/>
          <Parameter name="Line width" type="unsignedFloat" value="1"/>
          <Parameter name="Recording Activity" type="string" value="during"/>
          <Parameter name="Symbol subtype" type="unsignedInteger" value="0"/>
          <ListOfChannels>
            <ChannelSpec cn="CN=Root,Model=Yeast Osmo-Stat,Reference=Time"/>
            <ChannelSpec cn="CN=Root,Model=Yeast Osmo-Stat,Vector=Compartments[Vex],Vector=Metabolites[Osmex],Reference=Concentration"/>
          </ListOfChannels>
        </PlotItem>
        <PlotItem name="[Fps1]" type="Curve2D">
          <Parameter name="Color" type="string" value="auto"/>
          <Parameter name="Line subtype" type="unsignedInteger" value="0"/>
          <Parameter name="Line type" type="unsignedInteger" value="0"/>
          <Parameter name="Line width" type="unsignedFloat" value="1"/>
          <Parameter name="Recording Activity" type="string" value="during"/>
          <Parameter name="Symbol subtype" type="unsignedInteger" value="0"/>
          <ListOfChannels>
            <ChannelSpec cn="CN=Root,Model=Yeast Osmo-Stat,Reference=Time"/>
            <ChannelSpec cn="CN=Root,Model=Yeast Osmo-Stat,Vector=Compartments[Membrane],Vector=Metabolites[Fps1],Reference=Concentration"/>
          </ListOfChannels>
        </PlotItem>
        <PlotItem name="[Fps1P]" type="Curve2D">
          <Parameter name="Color" type="string" value="auto"/>
          <Parameter name="Line subtype" type="unsignedInteger" value="0"/>
          <Parameter name="Line type" type="unsignedInteger" value="0"/>
          <Parameter name="Line width" type="unsignedFloat" value="1"/>
          <Parameter name="Recording Activity" type="string" value="during"/>
          <Parameter name="Symbol subtype" type="unsignedInteger" value="0"/>
          <ListOfChannels>
            <ChannelSpec cn="CN=Root,Model=Yeast Osmo-Stat,Reference=Time"/>
            <ChannelSpec cn="CN=Root,Model=Yeast Osmo-Stat,Vector=Compartments[Membrane],Vector=Metabolites[Fps1P],Reference=Concentration"/>
          </ListOfChannels>
        </PlotItem>
        <PlotItem name="[Sensitizer]" type="Curve2D">
          <Parameter name="Color" type="string" value="auto"/>
          <Parameter name="Line subtype" type="unsignedInteger" value="0"/>
          <Parameter name="Line type" type="unsignedInteger" value="0"/>
          <Parameter name="Line width" type="unsignedFloat" value="1"/>
          <Parameter name="Recording Activity" type="string" value="during"/>
          <Parameter name="Symbol subtype" type="unsignedInteger" value="0"/>
          <ListOfChannels>
            <ChannelSpec cn="CN=Root,Model=Yeast Osmo-Stat,Reference=Time"/>
            <ChannelSpec cn="CN=Root,Model=Yeast Osmo-Stat,Vector=Compartments[Membrane],Vector=Metabolites[Sensitizer],Reference=Concentration"/>
          </ListOfChannels>
        </PlotItem>
        <PlotItem name="Compartments[Vos].Volume" type="Curve2D">
          <Parameter name="Color" type="string" value="auto"/>
          <Parameter name="Line subtype" type="unsignedInteger" value="0"/>
          <Parameter name="Line type" type="unsignedInteger" value="0"/>
          <Parameter name="Line width" type="unsignedFloat" value="1"/>
          <Parameter name="Recording Activity" type="string" value="during"/>
          <Parameter name="Symbol subtype" type="unsignedInteger" value="0"/>
          <ListOfChannels>
            <ChannelSpec cn="CN=Root,Model=Yeast Osmo-Stat,Reference=Time"/>
            <ChannelSpec cn="CN=Root,Model=Yeast Osmo-Stat,Vector=Compartments[Vos],Reference=Volume"/>
          </ListOfChannels>
        </PlotItem>
        <PlotItem name="Compartments[Vex].Volume" type="Curve2D">
          <Parameter name="Color" type="string" value="auto"/>
          <Parameter name="Line subtype" type="unsignedInteger" value="0"/>
          <Parameter name="Line type" type="unsignedInteger" value="0"/>
          <Parameter name="Line width" type="unsignedFloat" value="1"/>
          <Parameter name="Recording Activity" type="string" value="during"/>
          <Parameter name="Symbol subtype" type="unsignedInteger" value="0"/>
          <ListOfChannels>
            <ChannelSpec cn="CN=Root,Model=Yeast Osmo-Stat,Reference=Time"/>
            <ChannelSpec cn="CN=Root,Model=Yeast Osmo-Stat,Vector=Compartments[Vex],Reference=Volume"/>
          </ListOfChannels>
        </PlotItem>
        <PlotItem name="Compartments[V].Volume" type="Curve2D">
          <Parameter name="Color" type="string" value="auto"/>
          <Parameter name="Line subtype" type="unsignedInteger" value="0"/>
          <Parameter name="Line type" type="unsignedInteger" value="0"/>
          <Parameter name="Line width" type="unsignedFloat" value="1"/>
          <Parameter name="Recording Activity" type="string" value="during"/>
          <Parameter name="Symbol subtype" type="unsignedInteger" value="0"/>
          <ListOfChannels>
            <ChannelSpec cn="CN=Root,Model=Yeast Osmo-Stat,Reference=Time"/>
            <ChannelSpec cn="CN=Root,Model=Yeast Osmo-Stat,Vector=Compartments[V],Reference=Volume"/>
          </ListOfChannels>
        </PlotItem>
        <PlotItem name="Values[osf]" type="Curve2D">
          <Parameter name="Color" type="string" value="auto"/>
          <Parameter name="Line subtype" type="unsignedInteger" value="0"/>
          <Parameter name="Line type" type="unsignedInteger" value="0"/>
          <Parameter name="Line width" type="unsignedFloat" value="1"/>
          <Parameter name="Recording Activity" type="string" value="during"/>
          <Parameter name="Symbol subtype" type="unsignedInteger" value="0"/>
          <ListOfChannels>
            <ChannelSpec cn="CN=Root,Model=Yeast Osmo-Stat,Reference=Time"/>
            <ChannelSpec cn="CN=Root,Model=Yeast Osmo-Stat,Vector=Values[osf],Reference=Value"/>
          </ListOfChannels>
        </PlotItem>
        <PlotItem name="Values[Vb]" type="Curve2D">
          <Parameter name="Color" type="string" value="auto"/>
          <Parameter name="Line subtype" type="unsignedInteger" value="0"/>
          <Parameter name="Line type" type="unsignedInteger" value="0"/>
          <Parameter name="Line width" type="unsignedFloat" value="1"/>
          <Parameter name="Recording Activity" type="string" value="during"/>
          <Parameter name="Symbol subtype" type="unsignedInteger" value="0"/>
          <ListOfChannels>
            <ChannelSpec cn="CN=Root,Model=Yeast Osmo-Stat,Reference=Time"/>
            <ChannelSpec cn="CN=Root,Model=Yeast Osmo-Stat,Vector=Values[Vb],Reference=Value"/>
          </ListOfChannels>
        </PlotItem>
        <PlotItem name="Values[VP0]" type="Curve2D">
          <Parameter name="Color" type="string" value="auto"/>
          <Parameter name="Line subtype" type="unsignedInteger" value="0"/>
          <Parameter name="Line type" type="unsignedInteger" value="0"/>
          <Parameter name="Line width" type="unsignedFloat" value="1"/>
          <Parameter name="Recording Activity" type="string" value="during"/>
          <Parameter name="Symbol subtype" type="unsignedInteger" value="0"/>
          <ListOfChannels>
            <ChannelSpec cn="CN=Root,Model=Yeast Osmo-Stat,Reference=Time"/>
            <ChannelSpec cn="CN=Root,Model=Yeast Osmo-Stat,Vector=Values[VP0],Reference=Value"/>
          </ListOfChannels>
        </PlotItem>
        <PlotItem name="Values[N2uM]" type="Curve2D">
          <Parameter name="Color" type="string" value="auto"/>
          <Parameter name="Line subtype" type="unsignedInteger" value="0"/>
          <Parameter name="Line type" type="unsignedInteger" value="0"/>
          <Parameter name="Line width" type="unsignedFloat" value="1"/>
          <Parameter name="Recording Activity" type="string" value="during"/>
          <Parameter name="Symbol subtype" type="unsignedInteger" value="0"/>
          <ListOfChannels>
            <ChannelSpec cn="CN=Root,Model=Yeast Osmo-Stat,Reference=Time"/>
            <ChannelSpec cn="CN=Root,Model=Yeast Osmo-Stat,Vector=Values[N2uM],Reference=Value"/>
          </ListOfChannels>
        </PlotItem>
        <PlotItem name="Values[ci0]" type="Curve2D">
          <Parameter name="Color" type="string" value="auto"/>
          <Parameter name="Line subtype" type="unsignedInteger" value="0"/>
          <Parameter name="Line type" type="unsignedInteger" value="0"/>
          <Parameter name="Line width" type="unsignedFloat" value="1"/>
          <Parameter name="Recording Activity" type="string" value="during"/>
          <Parameter name="Symbol subtype" type="unsignedInteger" value="0"/>
          <ListOfChannels>
            <ChannelSpec cn="CN=Root,Model=Yeast Osmo-Stat,Reference=Time"/>
            <ChannelSpec cn="CN=Root,Model=Yeast Osmo-Stat,Vector=Values[ci0],Reference=Value"/>
          </ListOfChannels>
        </PlotItem>
        <PlotItem name="Values[cin0]" type="Curve2D">
          <Parameter name="Color" type="string" value="auto"/>
          <Parameter name="Line subtype" type="unsignedInteger" value="0"/>
          <Parameter name="Line type" type="unsignedInteger" value="0"/>
          <Parameter name="Line width" type="unsignedFloat" value="1"/>
          <Parameter name="Recording Activity" type="string" value="during"/>
          <Parameter name="Symbol subtype" type="unsignedInteger" value="0"/>
          <ListOfChannels>
            <ChannelSpec cn="CN=Root,Model=Yeast Osmo-Stat,Reference=Time"/>
            <ChannelSpec cn="CN=Root,Model=Yeast Osmo-Stat,Vector=Values[cin0],Reference=Value"/>
          </ListOfChannels>
        </PlotItem>
        <PlotItem name="Values[Turgor]" type="Curve2D">
          <Parameter name="Color" type="string" value="auto"/>
          <Parameter name="Line subtype" type="unsignedInteger" value="0"/>
          <Parameter name="Line type" type="unsignedInteger" value="0"/>
          <Parameter name="Line width" type="unsignedFloat" value="1"/>
          <Parameter name="Recording Activity" type="string" value="during"/>
          <Parameter name="Symbol subtype" type="unsignedInteger" value="0"/>
          <ListOfChannels>
            <ChannelSpec cn="CN=Root,Model=Yeast Osmo-Stat,Reference=Time"/>
            <ChannelSpec cn="CN=Root,Model=Yeast Osmo-Stat,Vector=Values[Turgor],Reference=Value"/>
          </ListOfChannels>
        </PlotItem>
        <PlotItem name="Values[Fps1Open]" type="Curve2D">
          <Parameter name="Color" type="string" value="auto"/>
          <Parameter name="Line subtype" type="unsignedInteger" value="0"/>
          <Parameter name="Line type" type="unsignedInteger" value="0"/>
          <Parameter name="Line width" type="unsignedFloat" value="1"/>
          <Parameter name="Recording Activity" type="string" value="during"/>
          <Parameter name="Symbol subtype" type="unsignedInteger" value="0"/>
          <ListOfChannels>
            <ChannelSpec cn="CN=Root,Model=Yeast Osmo-Stat,Reference=Time"/>
            <ChannelSpec cn="CN=Root,Model=Yeast Osmo-Stat,Vector=Values[Fps1Open],Reference=Value"/>
          </ListOfChannels>
        </PlotItem>
        <PlotItem name="Values[FitVrel]" type="Curve2D">
          <Parameter name="Color" type="string" value="auto"/>
          <Parameter name="Line subtype" type="unsignedInteger" value="0"/>
          <Parameter name="Line type" type="unsignedInteger" value="0"/>
          <Parameter name="Line width" type="unsignedFloat" value="1"/>
          <Parameter name="Recording Activity" type="string" value="during"/>
          <Parameter name="Symbol subtype" type="unsignedInteger" value="0"/>
          <ListOfChannels>
            <ChannelSpec cn="CN=Root,Model=Yeast Osmo-Stat,Reference=Time"/>
            <ChannelSpec cn="CN=Root,Model=Yeast Osmo-Stat,Vector=Values[FitVrel],Reference=Value"/>
          </ListOfChannels>
        </PlotItem>
        <PlotItem name="Values[FitHog1PPrel]" type="Curve2D">
          <Parameter name="Color" type="string" value="auto"/>
          <Parameter name="Line subtype" type="unsignedInteger" value="0"/>
          <Parameter name="Line type" type="unsignedInteger" value="0"/>
          <Parameter name="Line width" type="unsignedFloat" value="1"/>
          <Parameter name="Recording Activity" type="string" value="during"/>
          <Parameter name="Symbol subtype" type="unsignedInteger" value="0"/>
          <ListOfChannels>
            <ChannelSpec cn="CN=Root,Model=Yeast Osmo-Stat,Reference=Time"/>
            <ChannelSpec cn="CN=Root,Model=Yeast Osmo-Stat,Vector=Values[FitHog1PPrel],Reference=Value"/>
          </ListOfChannels>
        </PlotItem>
        <PlotItem name="Values[FitGlyinrel]" type="Curve2D">
          <Parameter name="Color" type="string" value="auto"/>
          <Parameter name="Line subtype" type="unsignedInteger" value="0"/>
          <Parameter name="Line type" type="unsignedInteger" value="0"/>
          <Parameter name="Line width" type="unsignedFloat" value="1"/>
          <Parameter name="Recording Activity" type="string" value="during"/>
          <Parameter name="Symbol subtype" type="unsignedInteger" value="0"/>
          <ListOfChannels>
            <ChannelSpec cn="CN=Root,Model=Yeast Osmo-Stat,Reference=Time"/>
            <ChannelSpec cn="CN=Root,Model=Yeast Osmo-Stat,Vector=Values[FitGlyinrel],Reference=Value"/>
          </ListOfChannels>
        </PlotItem>
        <PlotItem name="Values[Turgor2Osm]" type="Curve2D">
          <Parameter name="Color" type="string" value="auto"/>
          <Parameter name="Line subtype" type="unsignedInteger" value="0"/>
          <Parameter name="Line type" type="unsignedInteger" value="0"/>
          <Parameter name="Line width" type="unsignedFloat" value="1"/>
          <Parameter name="Recording Activity" type="string" value="during"/>
          <Parameter name="Symbol subtype" type="unsignedInteger" value="0"/>
          <ListOfChannels>
            <ChannelSpec cn="CN=Root,Model=Yeast Osmo-Stat,Reference=Time"/>
            <ChannelSpec cn="CN=Root,Model=Yeast Osmo-Stat,Vector=Values[Turgor2Osm],Reference=Value"/>
          </ListOfChannels>
        </PlotItem>
        <PlotItem name="Values[VP]" type="Curve2D">
          <Parameter name="Color" type="string" value="auto"/>
          <Parameter name="Line subtype" type="unsignedInteger" value="0"/>
          <Parameter name="Line type" type="unsignedInteger" value="0"/>
          <Parameter name="Line width" type="unsignedFloat" value="1"/>
          <Parameter name="Recording Activity" type="string" value="during"/>
          <Parameter name="Symbol subtype" type="unsignedInteger" value="0"/>
          <ListOfChannels>
            <ChannelSpec cn="CN=Root,Model=Yeast Osmo-Stat,Reference=Time"/>
            <ChannelSpec cn="CN=Root,Model=Yeast Osmo-Stat,Vector=Values[VP],Reference=Value"/>
          </ListOfChannels>
        </PlotItem>
        <PlotItem name="Values[FitSlt2Prel]" type="Curve2D">
          <Parameter name="Color" type="string" value="auto"/>
          <Parameter name="Line subtype" type="unsignedInteger" value="0"/>
          <Parameter name="Line type" type="unsignedInteger" value="0"/>
          <Parameter name="Line width" type="unsignedFloat" value="1"/>
          <Parameter name="Recording Activity" type="string" value="during"/>
          <Parameter name="Symbol subtype" type="unsignedInteger" value="0"/>
          <ListOfChannels>
            <ChannelSpec cn="CN=Root,Model=Yeast Osmo-Stat,Reference=Time"/>
            <ChannelSpec cn="CN=Root,Model=Yeast Osmo-Stat,Vector=Values[FitSlt2Prel],Reference=Value"/>
          </ListOfChannels>
        </PlotItem>
        <PlotItem name="Values[HOGSignal]" type="Curve2D">
          <Parameter name="Color" type="string" value="auto"/>
          <Parameter name="Line subtype" type="unsignedInteger" value="0"/>
          <Parameter name="Line type" type="unsignedInteger" value="0"/>
          <Parameter name="Line width" type="unsignedFloat" value="1"/>
          <Parameter name="Recording Activity" type="string" value="during"/>
          <Parameter name="Symbol subtype" type="unsignedInteger" value="0"/>
          <ListOfChannels>
            <ChannelSpec cn="CN=Root,Model=Yeast Osmo-Stat,Reference=Time"/>
            <ChannelSpec cn="CN=Root,Model=Yeast Osmo-Stat,Vector=Values[HOGSignal],Reference=Value"/>
          </ListOfChannels>
        </PlotItem>
        <PlotItem name="Values[Slt2Signal]" type="Curve2D">
          <Parameter name="Color" type="string" value="auto"/>
          <Parameter name="Line subtype" type="unsignedInteger" value="0"/>
          <Parameter name="Line type" type="unsignedInteger" value="0"/>
          <Parameter name="Line width" type="unsignedFloat" value="1"/>
          <Parameter name="Recording Activity" type="string" value="during"/>
          <Parameter name="Symbol subtype" type="unsignedInteger" value="0"/>
          <ListOfChannels>
            <ChannelSpec cn="CN=Root,Model=Yeast Osmo-Stat,Reference=Time"/>
            <ChannelSpec cn="CN=Root,Model=Yeast Osmo-Stat,Vector=Values[Slt2Signal],Reference=Value"/>
          </ListOfChannels>
        </PlotItem>
        <PlotItem name="Values[v0]" type="Curve2D">
          <Parameter name="Color" type="string" value="auto"/>
          <Parameter name="Line subtype" type="unsignedInteger" value="0"/>
          <Parameter name="Line type" type="unsignedInteger" value="0"/>
          <Parameter name="Line width" type="unsignedFloat" value="1"/>
          <Parameter name="Recording Activity" type="string" value="during"/>
          <Parameter name="Symbol subtype" type="unsignedInteger" value="0"/>
          <ListOfChannels>
            <ChannelSpec cn="CN=Root,Model=Yeast Osmo-Stat,Reference=Time"/>
            <ChannelSpec cn="CN=Root,Model=Yeast Osmo-Stat,Vector=Values[v0],Reference=Value"/>
          </ListOfChannels>
        </PlotItem>
        <PlotItem name="Values[v1]" type="Curve2D">
          <Parameter name="Color" type="string" value="auto"/>
          <Parameter name="Line subtype" type="unsignedInteger" value="0"/>
          <Parameter name="Line type" type="unsignedInteger" value="0"/>
          <Parameter name="Line width" type="unsignedFloat" value="1"/>
          <Parameter name="Recording Activity" type="string" value="during"/>
          <Parameter name="Symbol subtype" type="unsignedInteger" value="0"/>
          <ListOfChannels>
            <ChannelSpec cn="CN=Root,Model=Yeast Osmo-Stat,Reference=Time"/>
            <ChannelSpec cn="CN=Root,Model=Yeast Osmo-Stat,Vector=Values[v1],Reference=Value"/>
          </ListOfChannels>
        </PlotItem>
        <PlotItem name="Values[v2]" type="Curve2D">
          <Parameter name="Color" type="string" value="auto"/>
          <Parameter name="Line subtype" type="unsignedInteger" value="0"/>
          <Parameter name="Line type" type="unsignedInteger" value="0"/>
          <Parameter name="Line width" type="unsignedFloat" value="1"/>
          <Parameter name="Recording Activity" type="string" value="during"/>
          <Parameter name="Symbol subtype" type="unsignedInteger" value="0"/>
          <ListOfChannels>
            <ChannelSpec cn="CN=Root,Model=Yeast Osmo-Stat,Reference=Time"/>
            <ChannelSpec cn="CN=Root,Model=Yeast Osmo-Stat,Vector=Values[v2],Reference=Value"/>
          </ListOfChannels>
        </PlotItem>
        <PlotItem name="Values[v9]" type="Curve2D">
          <Parameter name="Color" type="string" value="auto"/>
          <Parameter name="Line subtype" type="unsignedInteger" value="0"/>
          <Parameter name="Line type" type="unsignedInteger" value="0"/>
          <Parameter name="Line width" type="unsignedFloat" value="1"/>
          <Parameter name="Recording Activity" type="string" value="during"/>
          <Parameter name="Symbol subtype" type="unsignedInteger" value="0"/>
          <ListOfChannels>
            <ChannelSpec cn="CN=Root,Model=Yeast Osmo-Stat,Reference=Time"/>
            <ChannelSpec cn="CN=Root,Model=Yeast Osmo-Stat,Vector=Values[v9],Reference=Value"/>
          </ListOfChannels>
        </PlotItem>
        <PlotItem name="Values[v10]" type="Curve2D">
          <Parameter name="Color" type="string" value="auto"/>
          <Parameter name="Line subtype" type="unsignedInteger" value="0"/>
          <Parameter name="Line type" type="unsignedInteger" value="0"/>
          <Parameter name="Line width" type="unsignedFloat" value="1"/>
          <Parameter name="Recording Activity" type="string" value="during"/>
          <Parameter name="Symbol subtype" type="unsignedInteger" value="0"/>
          <ListOfChannels>
            <ChannelSpec cn="CN=Root,Model=Yeast Osmo-Stat,Reference=Time"/>
            <ChannelSpec cn="CN=Root,Model=Yeast Osmo-Stat,Vector=Values[v10],Reference=Value"/>
          </ListOfChannels>
        </PlotItem>
        <PlotItem name="Values[v11]" type="Curve2D">
          <Parameter name="Color" type="string" value="auto"/>
          <Parameter name="Line subtype" type="unsignedInteger" value="0"/>
          <Parameter name="Line type" type="unsignedInteger" value="0"/>
          <Parameter name="Line width" type="unsignedFloat" value="1"/>
          <Parameter name="Recording Activity" type="string" value="during"/>
          <Parameter name="Symbol subtype" type="unsignedInteger" value="0"/>
          <ListOfChannels>
            <ChannelSpec cn="CN=Root,Model=Yeast Osmo-Stat,Reference=Time"/>
            <ChannelSpec cn="CN=Root,Model=Yeast Osmo-Stat,Vector=Values[v11],Reference=Value"/>
          </ListOfChannels>
        </PlotItem>
        <PlotItem name="Values[A0]" type="Curve2D">
          <Parameter name="Color" type="string" value="auto"/>
          <Parameter name="Line subtype" type="unsignedInteger" value="0"/>
          <Parameter name="Line type" type="unsignedInteger" value="0"/>
          <Parameter name="Line width" type="unsignedFloat" value="1"/>
          <Parameter name="Recording Activity" type="string" value="during"/>
          <Parameter name="Symbol subtype" type="unsignedInteger" value="0"/>
          <ListOfChannels>
            <ChannelSpec cn="CN=Root,Model=Yeast Osmo-Stat,Reference=Time"/>
            <ChannelSpec cn="CN=Root,Model=Yeast Osmo-Stat,Vector=Values[A0],Reference=Value"/>
          </ListOfChannels>
        </PlotItem>
        <PlotItem name="Values[Area]" type="Curve2D">
          <Parameter name="Color" type="string" value="auto"/>
          <Parameter name="Line subtype" type="unsignedInteger" value="0"/>
          <Parameter name="Line type" type="unsignedInteger" value="0"/>
          <Parameter name="Line width" type="unsignedFloat" value="1"/>
          <Parameter name="Recording Activity" type="string" value="during"/>
          <Parameter name="Symbol subtype" type="unsignedInteger" value="0"/>
          <ListOfChannels>
            <ChannelSpec cn="CN=Root,Model=Yeast Osmo-Stat,Reference=Time"/>
            <ChannelSpec cn="CN=Root,Model=Yeast Osmo-Stat,Vector=Values[Area],Reference=Value"/>
          </ListOfChannels>
        </PlotItem>
        <PlotItem name="Values[cen]" type="Curve2D">
          <Parameter name="Color" type="string" value="auto"/>
          <Parameter name="Line subtype" type="unsignedInteger" value="0"/>
          <Parameter name="Line type" type="unsignedInteger" value="0"/>
          <Parameter name="Line width" type="unsignedFloat" value="1"/>
          <Parameter name="Recording Activity" type="string" value="during"/>
          <Parameter name="Symbol subtype" type="unsignedInteger" value="0"/>
          <ListOfChannels>
            <ChannelSpec cn="CN=Root,Model=Yeast Osmo-Stat,Reference=Time"/>
            <ChannelSpec cn="CN=Root,Model=Yeast Osmo-Stat,Vector=Values[cen],Reference=Value"/>
          </ListOfChannels>
        </PlotItem>
        <PlotItem name="Values[k13]" type="Curve2D">
          <Parameter name="Color" type="string" value="auto"/>
          <Parameter name="Line subtype" type="unsignedInteger" value="0"/>
          <Parameter name="Line type" type="unsignedInteger" value="0"/>
          <Parameter name="Line width" type="unsignedFloat" value="1"/>
          <Parameter name="Recording Activity" type="string" value="during"/>
          <Parameter name="Symbol subtype" type="unsignedInteger" value="0"/>
          <ListOfChannels>
            <ChannelSpec cn="CN=Root,Model=Yeast Osmo-Stat,Reference=Time"/>
            <ChannelSpec cn="CN=Root,Model=Yeast Osmo-Stat,Vector=Values[k13],Reference=Value"/>
          </ListOfChannels>
        </PlotItem>
        <PlotItem name="Values[k15]" type="Curve2D">
          <Parameter name="Color" type="string" value="auto"/>
          <Parameter name="Line subtype" type="unsignedInteger" value="0"/>
          <Parameter name="Line type" type="unsignedInteger" value="0"/>
          <Parameter name="Line width" type="unsignedFloat" value="1"/>
          <Parameter name="Recording Activity" type="string" value="during"/>
          <Parameter name="Symbol subtype" type="unsignedInteger" value="0"/>
          <ListOfChannels>
            <ChannelSpec cn="CN=Root,Model=Yeast Osmo-Stat,Reference=Time"/>
            <ChannelSpec cn="CN=Root,Model=Yeast Osmo-Stat,Vector=Values[k15],Reference=Value"/>
          </ListOfChannels>
        </PlotItem>
      </ListOfPlotItems>
    </PlotSpecification>
  </ListOfPlots>
  <GUI>
  </GUI>
  <SBMLReference file="OsmoStat_Talemi et al. 2016_Final.xml">
    <SBMLMap SBMLid="A0" COPASIkey="ModelValue_50"/>
    <SBMLMap SBMLid="Area" COPASIkey="ModelValue_51"/>
    <SBMLMap SBMLid="FitGlyinrel" COPASIkey="ModelValue_25"/>
    <SBMLMap SBMLid="FitHog1PPrel" COPASIkey="ModelValue_24"/>
    <SBMLMap SBMLid="FitSlt2Prel" COPASIkey="ModelValue_31"/>
    <SBMLMap SBMLid="FitVrel" COPASIkey="ModelValue_23"/>
    <SBMLMap SBMLid="Fps1" COPASIkey="Metabolite_17"/>
    <SBMLMap SBMLid="Fps1Open" COPASIkey="ModelValue_22"/>
    <SBMLMap SBMLid="Fps1P" COPASIkey="Metabolite_19"/>
    <SBMLMap SBMLid="Glyex" COPASIkey="Metabolite_13"/>
    <SBMLMap SBMLid="Glyin" COPASIkey="Metabolite_1"/>
    <SBMLMap SBMLid="HOGSignal" COPASIkey="ModelValue_38"/>
    <SBMLMap SBMLid="Hog1" COPASIkey="Metabolite_5"/>
    <SBMLMap SBMLid="Hog1PP" COPASIkey="Metabolite_7"/>
    <SBMLMap SBMLid="Hog1PPrelIni" COPASIkey="ModelValue_16"/>
    <SBMLMap SBMLid="Km11" COPASIkey="ModelValue_41"/>
    <SBMLMap SBMLid="Km2" COPASIkey="ModelValue_37"/>
    <SBMLMap SBMLid="Km7" COPASIkey="ModelValue_21"/>
    <SBMLMap SBMLid="Lp" COPASIkey="ModelValue_5"/>
    <SBMLMap SBMLid="MA_KO" COPASIkey="Function_44"/>
    <SBMLMap SBMLid="Membrane" COPASIkey="Compartment_7"/>
    <SBMLMap SBMLid="Mod_CF_KO" COPASIkey="Function_43"/>
    <SBMLMap SBMLid="Mod_MA" COPASIkey="Function_47"/>
    <SBMLMap SBMLid="Modified_mass_action__irrev" COPASIkey="Function_41"/>
    <SBMLMap SBMLid="N2uM" COPASIkey="ModelValue_17"/>
    <SBMLMap SBMLid="Osmex" COPASIkey="Metabolite_15"/>
    <SBMLMap SBMLid="Osmin" COPASIkey="Metabolite_3"/>
    <SBMLMap SBMLid="P0" COPASIkey="ModelValue_6"/>
    <SBMLMap SBMLid="R" COPASIkey="ModelValue_0"/>
    <SBMLMap SBMLid="SW_HI" COPASIkey="ModelValue_57"/>
    <SBMLMap SBMLid="SW_SI" COPASIkey="ModelValue_58"/>
    <SBMLMap SBMLid="SW_Sensitizer" COPASIkey="ModelValue_56"/>
    <SBMLMap SBMLid="Sensitizer" COPASIkey="Metabolite_21"/>
    <SBMLMap SBMLid="Sensitizer_0" COPASIkey="ModelValue_59"/>
    <SBMLMap SBMLid="Slt2" COPASIkey="Metabolite_9"/>
    <SBMLMap SBMLid="Slt2P" COPASIkey="Metabolite_11"/>
    <SBMLMap SBMLid="Slt2PrelIni" COPASIkey="ModelValue_30"/>
    <SBMLMap SBMLid="Slt2Signal" COPASIkey="ModelValue_42"/>
    <SBMLMap SBMLid="T" COPASIkey="ModelValue_1"/>
    <SBMLMap SBMLid="Turgor" COPASIkey="ModelValue_20"/>
    <SBMLMap SBMLid="Turgor2Osm" COPASIkey="ModelValue_26"/>
    <SBMLMap SBMLid="V" COPASIkey="Compartment_5"/>
    <SBMLMap SBMLid="V0" COPASIkey="ModelValue_10"/>
    <SBMLMap SBMLid="VP" COPASIkey="ModelValue_29"/>
    <SBMLMap SBMLid="VP0" COPASIkey="ModelValue_14"/>
    <SBMLMap SBMLid="Vb" COPASIkey="ModelValue_12"/>
    <SBMLMap SBMLid="Vex" COPASIkey="Compartment_3"/>
    <SBMLMap SBMLid="Vos" COPASIkey="Compartment_1"/>
    <SBMLMap SBMLid="_2p_Mod_MA_Inh_KO" COPASIkey="Function_46"/>
    <SBMLMap SBMLid="c2p" COPASIkey="ModelValue_3"/>
    <SBMLMap SBMLid="ce0" COPASIkey="ModelValue_9"/>
    <SBMLMap SBMLid="cen" COPASIkey="ModelValue_53"/>
    <SBMLMap SBMLid="ci0" COPASIkey="ModelValue_18"/>
    <SBMLMap SBMLid="cin0" COPASIkey="ModelValue_19"/>
    <SBMLMap SBMLid="eps" COPASIkey="ModelValue_7"/>
    <SBMLMap SBMLid="k0" COPASIkey="ModelValue_15"/>
    <SBMLMap SBMLid="k1" COPASIkey="ModelValue_35"/>
    <SBMLMap SBMLid="k10" COPASIkey="ModelValue_40"/>
    <SBMLMap SBMLid="k11" COPASIkey="ModelValue_52"/>
    <SBMLMap SBMLid="k13" COPASIkey="ModelValue_54"/>
    <SBMLMap SBMLid="k15" COPASIkey="ModelValue_55"/>
    <SBMLMap SBMLid="k2" COPASIkey="ModelValue_36"/>
    <SBMLMap SBMLid="k4" COPASIkey="ModelValue_43"/>
    <SBMLMap SBMLid="k6b" COPASIkey="ModelValue_34"/>
    <SBMLMap SBMLid="k9" COPASIkey="ModelValue_39"/>
    <SBMLMap SBMLid="maxHog1nucf" COPASIkey="ModelValue_13"/>
    <SBMLMap SBMLid="minf" COPASIkey="ModelValue_8"/>
    <SBMLMap SBMLid="mod_sat_CF" COPASIkey="Function_42"/>
    <SBMLMap SBMLid="mol" COPASIkey="ModelValue_2"/>
    <SBMLMap SBMLid="neg_auto_reg_KO" COPASIkey="Function_45"/>
    <SBMLMap SBMLid="osf" COPASIkey="ModelValue_11"/>
    <SBMLMap SBMLid="s1" COPASIkey="ModelValue_27"/>
    <SBMLMap SBMLid="s2" COPASIkey="ModelValue_28"/>
    <SBMLMap SBMLid="tm" COPASIkey="ModelValue_4"/>
    <SBMLMap SBMLid="toff" COPASIkey="ModelValue_33"/>
    <SBMLMap SBMLid="transport__rev" COPASIkey="Function_40"/>
    <SBMLMap SBMLid="ts" COPASIkey="ModelValue_32"/>
    <SBMLMap SBMLid="v0" COPASIkey="ModelValue_44"/>
    <SBMLMap SBMLid="v1" COPASIkey="ModelValue_45"/>
    <SBMLMap SBMLid="v10" COPASIkey="ModelValue_48"/>
    <SBMLMap SBMLid="v11" COPASIkey="ModelValue_49"/>
    <SBMLMap SBMLid="v12" COPASIkey="Reaction_6"/>
    <SBMLMap SBMLid="v13" COPASIkey="Reaction_7"/>
    <SBMLMap SBMLid="v14" COPASIkey="Reaction_8"/>
    <SBMLMap SBMLid="v15" COPASIkey="Reaction_9"/>
    <SBMLMap SBMLid="v16" COPASIkey="Reaction_10"/>
    <SBMLMap SBMLid="v2" COPASIkey="ModelValue_46"/>
    <SBMLMap SBMLid="v3" COPASIkey="Reaction_3"/>
    <SBMLMap SBMLid="v4" COPASIkey="Reaction_4"/>
    <SBMLMap SBMLid="v5" COPASIkey="Reaction_5"/>
    <SBMLMap SBMLid="v6" COPASIkey="Reaction_0"/>
    <SBMLMap SBMLid="v6b" COPASIkey="Reaction_11"/>
    <SBMLMap SBMLid="v7" COPASIkey="Reaction_1"/>
    <SBMLMap SBMLid="v8" COPASIkey="Reaction_2"/>
    <SBMLMap SBMLid="v9" COPASIkey="ModelValue_47"/>
  </SBMLReference>
</COPASI>
